# Supplementary material for: Revision of the genus Niphta (Diptera, Thaumaleidae) Theischinger of South America, with descriptions of nine new species and a new immature morphotype
Source: Zookeys. 2021 Oct 19;1063:49–104. doi: 10.3897/zookeys.1063.71180 (PMC8548288; doi:10.3897/zookeys.1063.71180)
Supplement: XML Treatment for Niphta acus [file zookeys.1063.71180-treatment2.xml]

<!DOCTYPE tp:taxon-treatment
  PUBLIC "-//TaxonX//DTD Taxonomic Treatment Publishing DTD v0 20100105//EN" "tax-treatment-NSO.dtd">
<tp:taxon-treatment xmlns:tp="http://www.plazi.org/taxpub"><tp:treatment-meta><kwd-group><label>Taxon classification</label><kwd><named-content xmlns:xlink="http://www.w3.org/1999/xlink" content-type="kingdom">Animalia</named-content></kwd><kwd><named-content xmlns:xlink="http://www.w3.org/1999/xlink" content-type="order">Diptera</named-content></kwd><kwd><named-content xmlns:xlink="http://www.w3.org/1999/xlink" content-type="family">Thaumaleidae</named-content></kwd></kwd-group><mixed-citation publication-type="journal"><person-group><name><surname>Pivar</surname><given-names>Robert J.</given-names></name><name><surname>Sinclair</surname><given-names>Bradley J.</given-names></name><name><surname>Moulton</surname><given-names>John K.</given-names></name></person-group><article-title>Revision of the genus <italic><tp:taxon-name><tp:taxon-name-part taxon-name-part-type="genus" reg="Niphta">Niphta</tp:taxon-name-part></tp:taxon-name></italic> (<tp:taxon-name><tp:taxon-name-part taxon-name-part-type="order">Diptera</tp:taxon-name-part></tp:taxon-name>, <tp:taxon-name><tp:taxon-name-part taxon-name-part-type="family">Thaumaleidae</tp:taxon-name-part></tp:taxon-name>) Theischinger of South America, with descriptions of nine new species and a new immature morphotype</article-title><source>Zookeys</source><day>19</day><month>10</month><year>2021</year><volume>1063</volume><fpage>49</fpage><lpage>104</lpage><pub-id pub-id-type="doi">10.3897/zookeys.1063.71180</pub-id></mixed-citation></tp:treatment-meta><tp:nomenclature><tp:taxon-name>
            <object-id xmlns:xlink="http://www.w3.org/1999/xlink" content-type="arpha" xlink:type="simple">B16C7280-B117-562A-924B-36F7203A17ED</object-id>
            <tp:taxon-name-part taxon-name-part-type="genus" reg="Niphta">Niphta</tp:taxon-name-part>
            <tp:taxon-name-part taxon-name-part-type="species" reg="acus">acus</tp:taxon-name-part>
            <object-id xmlns:xlink="http://www.w3.org/1999/xlink" content-type="zoobank" xlink:type="simple">http://zoobank.org/4E68FECD-24B7-4E34-9F20-0F8FCC80EDBD</object-id>
          </tp:taxon-name><tp:taxon-authority>Pivar</tp:taxon-authority><tp:taxon-status xmlns:xlink="http://www.w3.org/1999/xlink" xlink:type="simple">sp. nov.</tp:taxon-status><xref ref-type="fig" rid="F2">Figs 2A</xref><xref ref-type="fig" rid="F3">, 3A</xref><xref ref-type="fig" rid="F4">, 4A</xref><xref ref-type="fig" rid="F13">, 13A, B</xref><xref ref-type="fig" rid="F14">, 14C</xref><xref ref-type="fig" rid="F15">, 15C</xref><xref ref-type="fig" rid="F16">, 16C</xref><xref ref-type="fig" rid="F17">, 17C</xref><xref ref-type="fig" rid="F18">, 18C</xref><xref ref-type="fig" rid="F19">, 19C</xref><xref ref-type="fig" rid="F20">, 20A, B</xref><xref ref-type="fig" rid="F25">, 25</xref><xref ref-type="fig" rid="F27">, 27C</xref></tp:nomenclature><tp:treatment-sec sec-type="type material" id="SECID0EZEAG"><title>Type material.</title><p><bold><italic>Holotype</italic>:</bold> ♂, glued to point with abdomen in glycerine microvial pinned beneath, labelled: “Chile: Region VIII (Bío Bío)/ Rte. Q-61, Estero Agua/ Blanca, 8.xii.2016/ <named-content xmlns:xlink="http://www.w3.org/1999/xlink" content-type="dwc:verbatimCoordinates" xlink:type="simple"><named-content content-type="geo-json" specific-use="{&#34;type&#34;:&#34;Point&#34;,&#34;coordinates&#34;:[-71.701083,-37.775222]}" id="NCID0EHFAG" xlink:type="simple">37°46'30.8"S 71°42'03.9"W</named-content></named-content>/ elev. 552 m, vegetation near/ splash zones, J.K. Moulton &amp;/ R.J. Pivar”; “HOLOTYPE/ <italic><tp:taxon-name><tp:taxon-name-part taxon-name-part-type="genus" reg="Niphta">Niphta</tp:taxon-name-part></tp:taxon-name></italic>/ <italic><tp:taxon-name><tp:taxon-name-part taxon-name-part-type="genus" reg="Niphta"/><tp:taxon-name-part taxon-name-part-type="species" reg="acus">acus</tp:taxon-name-part></tp:taxon-name></italic>/ Pivar [red label]” (<named-content xmlns:xlink="http://www.w3.org/1999/xlink" content-type="dwc:institutional_code" xlink:type="simple">CNC</named-content>). <bold><italic>Allotype</italic></bold>: ♀, same label data as holotype (<named-content xmlns:xlink="http://www.w3.org/1999/xlink" content-type="dwc:institutional_code" xlink:type="simple">CNC</named-content>). <bold><italic>Paratypes</italic></bold>: Chile: Region RM (Santiago): Quebrada el Cinco Mil, 17.xii.2016, <named-content xmlns:xlink="http://www.w3.org/1999/xlink" content-type="dwc:verbatimCoordinates" xlink:type="simple"><named-content content-type="geo-json" specific-use="{&#34;type&#34;:&#34;Point&#34;,&#34;coordinates&#34;:[-70.231278,-33.525111]}" id="NCID0EQGAG" xlink:type="simple">33°31'30.4"S 70°13'52.6"W</named-content></named-content>, elev. 1308 m, creek, J.K. Moulton &amp; R.J. Pivar (3♀*); Region V (Valparaíso): Rte. 60, 18.xii.2016, <named-content xmlns:xlink="http://www.w3.org/1999/xlink" content-type="dwc:verbatimCoordinates" xlink:type="simple"><named-content content-type="geo-json" specific-use="{&#34;type&#34;:&#34;Point&#34;,&#34;coordinates&#34;:[-70.305972,-32.908694]}" id="NCID0EYGAG" xlink:type="simple">32°54'31.3"S 70°18'21.5"W</named-content></named-content>, elev. 1423 m, creek, J.K. Moulton &amp; R.J. Pivar (2♂); Region VIII (Bío Bío): Rte. N-55, 16.xii.2016, <named-content xmlns:xlink="http://www.w3.org/1999/xlink" content-type="dwc:verbatimCoordinates" xlink:type="simple"><named-content content-type="geo-json" specific-use="{&#34;type&#34;:&#34;Point&#34;,&#34;coordinates&#34;:[-71.430444,-36.917417]}" id="NCID0EAHAG" xlink:type="simple">36°55'02.7"S 71°25'49.6"W</named-content></named-content>, elev. 1449 m, roadside seep, J.K. Moulton &amp; R.J. Pivar (25♂); same label data as previous except, collected from rockface (8 larvae*, 5 pupae*, 8 pupal exuviae); Rte. Q-61, Estero Agua Blanca, 8.xii.2016, <named-content xmlns:xlink="http://www.w3.org/1999/xlink" content-type="dwc:verbatimCoordinates" xlink:type="simple"><named-content content-type="geo-json" specific-use="{&#34;type&#34;:&#34;Point&#34;,&#34;coordinates&#34;:[-71.701083,-37.775222]}" id="NCID0EIHAG" xlink:type="simple">37°46'30.8"S 71°42'03.9"W</named-content></named-content>, elev. 552 m, vegetation near splash zones, J.K. Moulton &amp; R.J. Pivar (41♂, 10♀*, 1 larva*); Rte. Q-61, 8.xii.2016, <named-content xmlns:xlink="http://www.w3.org/1999/xlink" content-type="dwc:verbatimCoordinates" xlink:type="simple"><named-content content-type="geo-json" specific-use="{&#34;type&#34;:&#34;Point&#34;,&#34;coordinates&#34;:[-71.675000,-37.809639]}" id="NCID0EQHAG" xlink:type="simple">37°48'34.7"S 71°40'30.0"W</named-content></named-content>, elev. 390 m, roadside seep, J.K. Moulton &amp; R.J. Pivar (2♂, 1♀*).</p><fig id="F1" position="float" orientation="portrait"><object-id xmlns:xlink="http://www.w3.org/1999/xlink" content-type="doi" xlink:type="simple">10.3897/zookeys.1063.71180.figure1</object-id><object-id xmlns:xlink="http://www.w3.org/1999/xlink" content-type="arpha" xlink:type="simple">81EAC12A-8552-514F-9C1B-8380702927E3</object-id><label>Figure 1.</label><caption><p>Left wing of <italic><tp:taxon-name><tp:taxon-name-part taxon-name-part-type="genus" reg="Niphta">Niphta</tp:taxon-name-part><tp:taxon-name-part taxon-name-part-type="species" reg="nudipennis">nudipennis</tp:taxon-name-part></tp:taxon-name></italic> with arrows indicating three depigmented gaps. Abbreviations: C, costa; CuA, anterior branch of cubital vein; M, medial veins; m-cu, medial-cubital crossvein; R, radial veins; r-m, radial-medial crossvein; Sc, subcosta. Scale bar: 1.0 mm.</p></caption><graphic xmlns:xlink="http://www.w3.org/1999/xlink" xlink:href="zookeys-1063-049-g001.jpg" position="float" orientation="portrait" xlink:type="simple" id="oo_600670.jpg"><uri content-type="original_file" xlink:type="simple">https://binary.pensoft.net/fig/600670</uri></graphic></fig><fig id="F2" position="float" orientation="portrait"><object-id xmlns:xlink="http://www.w3.org/1999/xlink" content-type="doi" xlink:type="simple">10.3897/zookeys.1063.71180.figure2</object-id><object-id xmlns:xlink="http://www.w3.org/1999/xlink" content-type="arpha" xlink:type="simple">71218CF0-6167-5BC1-91F1-0E56E67C0CF9</object-id><label>Figure 2.</label><caption><p>Ventral views of male <italic><tp:taxon-name><tp:taxon-name-part taxon-name-part-type="genus" reg="Niphta">Niphta</tp:taxon-name-part><tp:taxon-name-part taxon-name-part-type="species" reg="halteralis">halteralis</tp:taxon-name-part></tp:taxon-name></italic> group terminalia <bold>A</bold><italic><tp:taxon-name><tp:taxon-name-part taxon-name-part-type="genus" reg="Niphta">N.</tp:taxon-name-part><tp:taxon-name-part taxon-name-part-type="species" reg="acus">acus</tp:taxon-name-part></tp:taxon-name></italic> sp. nov. <bold>B</bold><italic><tp:taxon-name><tp:taxon-name-part taxon-name-part-type="genus" reg="Niphta">N.</tp:taxon-name-part><tp:taxon-name-part taxon-name-part-type="species" reg="downesi">downesi</tp:taxon-name-part></tp:taxon-name></italic> sp. nov. <bold>C</bold><italic><tp:taxon-name><tp:taxon-name-part taxon-name-part-type="genus" reg="Niphta">N.</tp:taxon-name-part><tp:taxon-name-part taxon-name-part-type="species" reg="halteralis">halteralis</tp:taxon-name-part></tp:taxon-name></italic><bold>D</bold><italic><tp:taxon-name><tp:taxon-name-part taxon-name-part-type="genus" reg="Niphta">N.</tp:taxon-name-part><tp:taxon-name-part taxon-name-part-type="species" reg="mapuche">mapuche</tp:taxon-name-part></tp:taxon-name></italic> sp. nov. Abbreviations: cerc, cercus; epand, epandrium; gcx, gonocoxite; gcx pl, gonocoxal plate; gcx pl fl, gonocoxal plate filament; gst, gonostylus; pm, paramere. Scale bars : 0.1 mm.</p></caption><graphic xmlns:xlink="http://www.w3.org/1999/xlink" xlink:href="zookeys-1063-049-g002.jpg" position="float" orientation="portrait" xlink:type="simple" id="oo_600671.jpg"><uri content-type="original_file" xlink:type="simple">https://binary.pensoft.net/fig/600671</uri></graphic></fig><fig id="F3" position="float" orientation="portrait"><object-id xmlns:xlink="http://www.w3.org/1999/xlink" content-type="doi" xlink:type="simple">10.3897/zookeys.1063.71180.figure3</object-id><object-id xmlns:xlink="http://www.w3.org/1999/xlink" content-type="arpha" xlink:type="simple">2F323636-8D04-5E7B-AACA-C18750F71EC8</object-id><label>Figure 3.</label><caption><p>Lateral views of male <italic><tp:taxon-name><tp:taxon-name-part taxon-name-part-type="genus" reg="Niphta">Niphta</tp:taxon-name-part><tp:taxon-name-part taxon-name-part-type="species" reg="halteralis">halteralis</tp:taxon-name-part></tp:taxon-name></italic> group terminalia <bold>A</bold><italic><tp:taxon-name><tp:taxon-name-part taxon-name-part-type="genus" reg="Niphta">N.</tp:taxon-name-part><tp:taxon-name-part taxon-name-part-type="species" reg="acus">acus</tp:taxon-name-part></tp:taxon-name></italic> sp. nov. <bold>B</bold><italic><tp:taxon-name><tp:taxon-name-part taxon-name-part-type="genus" reg="Niphta">N.</tp:taxon-name-part><tp:taxon-name-part taxon-name-part-type="species" reg="downesi">downesi</tp:taxon-name-part></tp:taxon-name></italic> sp. nov. <bold>C</bold><italic><tp:taxon-name><tp:taxon-name-part taxon-name-part-type="genus" reg="Niphta">N.</tp:taxon-name-part><tp:taxon-name-part taxon-name-part-type="species" reg="halteralis">halteralis</tp:taxon-name-part></tp:taxon-name></italic><bold>D</bold><italic><tp:taxon-name><tp:taxon-name-part taxon-name-part-type="genus" reg="Niphta">N.</tp:taxon-name-part><tp:taxon-name-part taxon-name-part-type="species" reg="mapuche">mapuche</tp:taxon-name-part></tp:taxon-name></italic> sp. nov. Abbreviations: cerc, cercus; epand, epandrium; gcx, gonocoxite; gcx pl, gonocoxal plate; gcx pl fl, gonocoxal plate filament; gst, gonostylus; pm, paramere. Scale bars: 0.1 mm.</p></caption><graphic xmlns:xlink="http://www.w3.org/1999/xlink" xlink:href="zookeys-1063-049-g003.jpg" position="float" orientation="portrait" xlink:type="simple" id="oo_600672.jpg"><uri content-type="original_file" xlink:type="simple">https://binary.pensoft.net/fig/600672</uri></graphic></fig></tp:treatment-sec><tp:treatment-sec sec-type="Recognition" id="SECID0EFNAG"><title>Recognition.</title><p><italic><tp:taxon-name><tp:taxon-name-part taxon-name-part-type="genus" reg="Niphta">Niphta</tp:taxon-name-part><tp:taxon-name-part taxon-name-part-type="species" reg="acus">acus</tp:taxon-name-part></tp:taxon-name></italic> is recognised by the bifurcated apex of the gonostylus and the strongly apically tapered parameres, giving the appearance of a needle-like tip.</p></tp:treatment-sec><tp:treatment-sec sec-type="description" id="SECID0EWNAG"><title>Description.</title><p><bold>Male.</bold><italic>n</italic> = 71.</p><p><italic>Length</italic> 1.6–2.5 mm.</p><p><italic>Colouration</italic> (Fig. <xref ref-type="fig" rid="F4">4A</xref>). Head dull, blackish brown; pronotum and postpronotum dark brown; postpronotal lobe brown with dark brown markings, light brown around anterior spiracle; prescutum, mesoscutum and pleura shiny, blackish brown; scutellum and mediotergite shiny, blackish brown; katepisternum dark brown with blackish brown markings, remaining pteropleuron mainly blackish brown with dispersed markings of brown to light brown; base of halter black, knob creamy yellow; legs greyish brown, apex of tarsi darker; abdomen blackish brown; terminalia concolourous with abdomen.</p><p><italic>Head</italic>. Eyes above antennae broadly joined, with small triangular frons visible above antennae; frons with three to five strong setae. Flagellomeres 1–3 subquadrate, with flagellomere 1 expanded, 3 × as wide as next segment, equal to lengths of 2 and 3 combined; flagellomeres 4–10 cylindrical, becoming progressively thinner and elongate. Vertex with black setae of uniform length, with longer, black orbital setae.</p><p><italic>Thorax</italic>. Mesoscutum with prominent antealar ridge, bearing thee pronounced setae. Scutum clothed dorsally in short, black setulae; notopleural, supra-alar and postsutural setae long, black. Pteropleuron bare. All legs with tarsi simple.</p><p><italic>Wing</italic>. Wing length: 1.8–2.5 mm. Dark, infuscate throughout, apex somewhat narrowed; C fringed in small setulae, with a few microtrichia scattered throughout; posterior wing margin with closely spaced fringe of microtrichia; Sc incomplete; R<sub>1</sub> and R<sub>1</sub>(+R<sub>2+3</sub>) with three weakenings or depigmented gaps, first slightly beyond R<sub>2+3</sub>, second and third closely approximated, near C; microtrichia of R<sub>1</sub>(+R<sub>2+3</sub>) confined to base near humeral crossvein, remaining veins bare; R flexed into cell br; R<sub>2+3</sub> distinct, situated in basal third of R<sub>1</sub>(+R<sub>2+3</sub>); bend in R<sub>4+5</sub> gentle; R<sub>4+5</sub> and M<sub>1</sub> running parallel toward margin; M<sub>1</sub> straight; M<sub>2</sub> with gentle bend in apical third; M<sub>4</sub> with slight bend.</p><p><italic>Abdomen</italic>. Abdominal sternite 1 narrow, spectacle-shaped; sternite 2 reduced to slender median sclerite, a few setae restricted to laterad on posterior third and medially beneath sclerite; sternites 3–7 rectangular, lacking distinct sclerites, setae restricted to posterior two-thirds; sternite 8 strongly reduced, anterior margin well sclerotised, arched slightly into preceding segment, lacking setae.</p><p><italic>Terminalia</italic> (Figs <xref ref-type="fig" rid="F2">2A</xref>, <xref ref-type="fig" rid="F3">3A</xref>). Epandrium quadrate in ventral view, posterior margin rounded with large, medial indentation; long, extending well beyond gonostyli; without lobes or projections. Gonocoxites conical, one-third longer than wide, anterior margin rounded, expanded dorsally behind gonocoxal plate, nearly meeting medially, extended anteriorly toward sternite 8; posterior inner margin produced into rounded projection, outer margin without notch; inner margin densely setose. Gonostylus short, three-quarters length of cercus, strongly curved laterally throughout; widest at base, tapered toward bifurcated apex; outer margin bearing laterally directed setae. Parameres fused at gonocoxal apodeme, widest at point of fusion; extended beyond cerci; forming canal-like structure, flattened apically, tapered to off-centre sharp point (occasionally specimens with broken apex). Gonocoxal plate well sclerotised; tongue-like plate extended anteroventrally; hollow medially, pitcher plant-like; gonocoxal apodeme with secondary structure comprising three arms fused medially, running along interior of paramere canal, flaring into three or four filaments, projected ventrally at apex, with pair of lateral flanges near point of fusion. Cercus large, prominent; subquadrate; projected posteriorly; situated within epandrial indentation.</p><fig id="F4" position="float" orientation="portrait"><object-id xmlns:xlink="http://www.w3.org/1999/xlink" content-type="doi" xlink:type="simple">10.3897/zookeys.1063.71180.figure4</object-id><object-id xmlns:xlink="http://www.w3.org/1999/xlink" content-type="arpha" xlink:type="simple">9DDD52E0-0982-5187-B32E-4DF9FC90F2C0</object-id><label>Figure 4.</label><caption><p>Adult male lateral habitus micrographs of the <italic><tp:taxon-name><tp:taxon-name-part taxon-name-part-type="genus" reg="Niphta">Niphta</tp:taxon-name-part><tp:taxon-name-part taxon-name-part-type="species" reg="halteralis">halteralis</tp:taxon-name-part></tp:taxon-name></italic> group <bold>A</bold><italic><tp:taxon-name><tp:taxon-name-part taxon-name-part-type="genus" reg="Niphta">N.</tp:taxon-name-part><tp:taxon-name-part taxon-name-part-type="species" reg="acus">acus</tp:taxon-name-part></tp:taxon-name></italic> sp. nov. <bold>B</bold><italic><tp:taxon-name><tp:taxon-name-part taxon-name-part-type="genus" reg="Niphta">N.</tp:taxon-name-part><tp:taxon-name-part taxon-name-part-type="species" reg="downesi">downesi</tp:taxon-name-part></tp:taxon-name></italic> sp. nov. <bold>C</bold><italic><tp:taxon-name><tp:taxon-name-part taxon-name-part-type="genus" reg="Niphta">N.</tp:taxon-name-part><tp:taxon-name-part taxon-name-part-type="species" reg="halteralis">halteralis</tp:taxon-name-part></tp:taxon-name></italic><bold>D</bold><italic><tp:taxon-name><tp:taxon-name-part taxon-name-part-type="genus" reg="Niphta">N.</tp:taxon-name-part><tp:taxon-name-part taxon-name-part-type="species" reg="mapuche">mapuche</tp:taxon-name-part></tp:taxon-name></italic> sp. nov. Scale bars: 1.0 mm.</p></caption><graphic xmlns:xlink="http://www.w3.org/1999/xlink" xlink:href="zookeys-1063-049-g004.jpg" position="float" orientation="portrait" xlink:type="simple" id="oo_600673.jpg"><uri content-type="original_file" xlink:type="simple">https://binary.pensoft.net/fig/600673</uri></graphic></fig><p><bold>Female.</bold><italic>n</italic> = 15.</p><p>Similar to male except as follows: <italic>Terminalia</italic> (Fig. <xref ref-type="fig" rid="F13">13A, B</xref>). Hypogynial valve not projecting beyond tergite 9; posterior margin deeply emarginated in ventral view, nearly dividing sternite in half, forming two subtriangular lobes; lobes densely setose. Tergite 9 subtriangular in lateral view, 3 × as wide as tergite 8, lacking lateral projections; posterior margin heavily sclerotised at base of cerci. Sternite 9 (genital fork) slender, Y-shaped anteriorly and posteriorly; lateral arms extended slightly beyond hypogynial valve, divergent toward apex. Hypoproct sclerotised, narrow. Cercus rounded, projected posteroventrally; bearing numerous setae.</p><fig id="F5" position="float" orientation="portrait"><object-id xmlns:xlink="http://www.w3.org/1999/xlink" content-type="doi" xlink:type="simple">10.3897/zookeys.1063.71180.figure5</object-id><object-id xmlns:xlink="http://www.w3.org/1999/xlink" content-type="arpha" xlink:type="simple">A41A953B-6D18-50F3-B48E-E665F386DCD5</object-id><label>Figure 5.</label><caption><p>Ventral views of male <italic><tp:taxon-name><tp:taxon-name-part taxon-name-part-type="genus" reg="Niphta">Niphta</tp:taxon-name-part><tp:taxon-name-part taxon-name-part-type="species" reg="nudipennis">nudipennis</tp:taxon-name-part></tp:taxon-name></italic> group terminalia <bold>A</bold><italic><tp:taxon-name><tp:taxon-name-part taxon-name-part-type="genus" reg="Niphta">N.</tp:taxon-name-part><tp:taxon-name-part taxon-name-part-type="species" reg="daniellae">daniellae</tp:taxon-name-part></tp:taxon-name></italic> sp. nov. <bold>B</bold><italic><tp:taxon-name><tp:taxon-name-part taxon-name-part-type="genus" reg="Niphta">N.</tp:taxon-name-part><tp:taxon-name-part taxon-name-part-type="species" reg="eurydactyla">eurydactyla</tp:taxon-name-part></tp:taxon-name></italic> sp. nov. <bold>C</bold><italic><tp:taxon-name><tp:taxon-name-part taxon-name-part-type="genus" reg="Niphta">N.</tp:taxon-name-part><tp:taxon-name-part taxon-name-part-type="species" reg="nudipennis">nudipennis</tp:taxon-name-part></tp:taxon-name></italic> with parameres retracted <bold>D</bold><italic><tp:taxon-name><tp:taxon-name-part taxon-name-part-type="genus" reg="Niphta">N.</tp:taxon-name-part><tp:taxon-name-part taxon-name-part-type="species" reg="nudipennis">nudipennis</tp:taxon-name-part></tp:taxon-name></italic> with parameres extended. Arrows indicate range of motion of parameres. Abbreviations: aed gd, aedeagal guide; cerc, cercus; epand, epandrium; gcx, gonocoxite; gcx pl, gonocoxal plate; gst, gonostylus; pm, paramere. Scale bars: 0.1 mm.</p></caption><graphic xmlns:xlink="http://www.w3.org/1999/xlink" xlink:href="zookeys-1063-049-g005.jpg" position="float" orientation="portrait" xlink:type="simple" id="oo_600674.jpg"><uri content-type="original_file" xlink:type="simple">https://binary.pensoft.net/fig/600674</uri></graphic></fig><p><bold>Pupa.</bold><italic>n</italic> = 8 (Figs <xref ref-type="fig" rid="F14">14C</xref>, <xref ref-type="fig" rid="F15">15C</xref>, <xref ref-type="fig" rid="F16">16C</xref>).</p><p><italic>Length</italic> 3.0–4.0 mm.</p><p><italic>Colouration</italic>. Brown; with black spot above eye in developing adult.</p><p><italic>Head</italic>. Maxillary sheath short, posteromedially directed; gently tapered toward truncate apex; apices of palpi separated medially. Three short, slender setae above black spot over eye.</p><fig id="F6" position="float" orientation="portrait"><object-id xmlns:xlink="http://www.w3.org/1999/xlink" content-type="doi" xlink:type="simple">10.3897/zookeys.1063.71180.figure6</object-id><object-id xmlns:xlink="http://www.w3.org/1999/xlink" content-type="arpha" xlink:type="simple">A9C60928-4240-519D-8A37-D453AC003A5D</object-id><label>Figure 6.</label><caption><p>Ventral views of male <italic><tp:taxon-name><tp:taxon-name-part taxon-name-part-type="genus" reg="Niphta">Niphta</tp:taxon-name-part><tp:taxon-name-part taxon-name-part-type="species" reg="nudipennis">nudipennis</tp:taxon-name-part></tp:taxon-name></italic> group terminalia <bold>A</bold><italic><tp:taxon-name><tp:taxon-name-part taxon-name-part-type="genus" reg="Niphta">N.</tp:taxon-name-part><tp:taxon-name-part taxon-name-part-type="species" reg="bifurcata">bifurcata</tp:taxon-name-part></tp:taxon-name></italic> sp. nov. <bold>B</bold><italic><tp:taxon-name><tp:taxon-name-part taxon-name-part-type="genus" reg="Niphta">N.</tp:taxon-name-part><tp:taxon-name-part taxon-name-part-type="species" reg="courtneyi">courtneyi</tp:taxon-name-part></tp:taxon-name></italic> sp. nov. <bold>C</bold><italic><tp:taxon-name><tp:taxon-name-part taxon-name-part-type="genus" reg="Niphta">N.</tp:taxon-name-part><tp:taxon-name-part taxon-name-part-type="species" reg="bispinosa">bispinosa</tp:taxon-name-part></tp:taxon-name></italic> sp. nov. <bold>D</bold><italic><tp:taxon-name><tp:taxon-name-part taxon-name-part-type="genus" reg="Niphta">N.</tp:taxon-name-part><tp:taxon-name-part taxon-name-part-type="species" reg="brunnea">brunnea</tp:taxon-name-part></tp:taxon-name></italic> sp. nov. Abbreviations: aed gd, aedeagal guide; cerc, cercus; epand, epandrium; gcx, gonocoxite; gcx pl, gonocoxal plate; gst, gonostylus; pm, paramere. Scale bars: 0.1 mm.</p></caption><graphic xmlns:xlink="http://www.w3.org/1999/xlink" xlink:href="zookeys-1063-049-g006.jpg" position="float" orientation="portrait" xlink:type="simple" id="oo_600675.jpg"><uri content-type="original_file" xlink:type="simple">https://binary.pensoft.net/fig/600675</uri></graphic></fig><p><italic>Thorax</italic>. Width nearly subequal to abdomen at widest point. Foreleg sheath projecting straight, slightly longer than wing sheaths, reaching posterior margin of sternite 2; anterior half of midleg visible anterior to wing sheath, then hidden behind foreleg, slightly shorter than foreleg; hind leg concealed behind wing sheath, only apex visible between apex of foreleg and wing sheath, shorter than foreleg. Wing sheaths not reaching posterior margin of abdominal sternite 2; large tubercle at base bearing pair of short, slender setae. Respiratory organ short and squat, much shorter than maxillary sheath, broadest subapically; bulbous; spiracular openings encircling apex; stalk wide, emerging from small tubercle. Tubercle situated posterodorsally to respiratory organ, rounded, projected slightly laterally; apex nearly touching or touching respiratory organ. Tubercle situated posterolaterally to respiratory organ crenulate, projected slightly anteriorly. Ridge located anteroventrally to respiratory organ with single, thin midlateral seta; mesothorax with group of four short, slender dorsocentral setae near ridge; single seta on humeral lobe.</p><fig id="F7" position="float" orientation="portrait"><object-id xmlns:xlink="http://www.w3.org/1999/xlink" content-type="doi" xlink:type="simple">10.3897/zookeys.1063.71180.figure7</object-id><object-id xmlns:xlink="http://www.w3.org/1999/xlink" content-type="arpha" xlink:type="simple">041A384E-59F1-5E8B-AB2F-3C19223A8E01</object-id><label>Figure 7.</label><caption><p>Lateral views of male <italic><tp:taxon-name><tp:taxon-name-part taxon-name-part-type="genus" reg="Niphta">Niphta</tp:taxon-name-part><tp:taxon-name-part taxon-name-part-type="species" reg="nudipennis">nudipennis</tp:taxon-name-part></tp:taxon-name></italic> group terminalia <bold>A</bold><italic><tp:taxon-name><tp:taxon-name-part taxon-name-part-type="genus" reg="Niphta">N.</tp:taxon-name-part><tp:taxon-name-part taxon-name-part-type="species" reg="daniellae">daniellae</tp:taxon-name-part></tp:taxon-name></italic> sp. nov. <bold>B</bold><italic><tp:taxon-name><tp:taxon-name-part taxon-name-part-type="genus" reg="Niphta">N.</tp:taxon-name-part><tp:taxon-name-part taxon-name-part-type="species" reg="eurydactyla">eurydactyla</tp:taxon-name-part></tp:taxon-name></italic> sp. nov. <bold>C</bold><italic><tp:taxon-name><tp:taxon-name-part taxon-name-part-type="genus" reg="Niphta">N.</tp:taxon-name-part><tp:taxon-name-part taxon-name-part-type="species" reg="nudipennis">nudipennis</tp:taxon-name-part></tp:taxon-name></italic> with parameres retracted <bold>D</bold><italic><tp:taxon-name><tp:taxon-name-part taxon-name-part-type="genus" reg="Niphta">N.</tp:taxon-name-part><tp:taxon-name-part taxon-name-part-type="species" reg="nudipennis">nudipennis</tp:taxon-name-part></tp:taxon-name></italic> with parameres extended. Arrows indicate range of motion of parameres. Abbreviations: aed gd, aedeagal guide; cerc, cercus; epand, epandrium; gcx, gonocoxite; gcx pl, gonocoxal plate; gst, gonostylus; pm, paramere. Scale bars: 0.1 mm.</p></caption><graphic xmlns:xlink="http://www.w3.org/1999/xlink" xlink:href="zookeys-1063-049-g007.jpg" position="float" orientation="portrait" xlink:type="simple" id="oo_600676.jpg"><uri content-type="original_file" xlink:type="simple">https://binary.pensoft.net/fig/600676</uri></graphic></fig><fig id="F8" position="float" orientation="portrait"><object-id xmlns:xlink="http://www.w3.org/1999/xlink" content-type="doi" xlink:type="simple">10.3897/zookeys.1063.71180.figure8</object-id><object-id xmlns:xlink="http://www.w3.org/1999/xlink" content-type="arpha" xlink:type="simple">7C3239C6-083F-5D3F-818E-3DA1FE2A0DC1</object-id><label>Figure 8.</label><caption><p>Lateral views of male <italic><tp:taxon-name><tp:taxon-name-part taxon-name-part-type="genus" reg="Niphta">Niphta</tp:taxon-name-part><tp:taxon-name-part taxon-name-part-type="species" reg="nudipennis">nudipennis</tp:taxon-name-part></tp:taxon-name></italic> group terminalia <bold>A</bold><italic><tp:taxon-name><tp:taxon-name-part taxon-name-part-type="genus" reg="Niphta">N.</tp:taxon-name-part><tp:taxon-name-part taxon-name-part-type="species" reg="bifurcata">bifurcata</tp:taxon-name-part></tp:taxon-name></italic> sp. nov. <bold>B</bold><italic><tp:taxon-name><tp:taxon-name-part taxon-name-part-type="genus" reg="Niphta">N.</tp:taxon-name-part><tp:taxon-name-part taxon-name-part-type="species" reg="courtneyi">courtneyi</tp:taxon-name-part></tp:taxon-name></italic> sp. nov. <bold>C</bold><italic><tp:taxon-name><tp:taxon-name-part taxon-name-part-type="genus" reg="Niphta">N.</tp:taxon-name-part><tp:taxon-name-part taxon-name-part-type="species" reg="bispinosa">bispinosa</tp:taxon-name-part></tp:taxon-name></italic> sp. nov. <bold>D</bold><italic><tp:taxon-name><tp:taxon-name-part taxon-name-part-type="genus" reg="Niphta">N.</tp:taxon-name-part><tp:taxon-name-part taxon-name-part-type="species" reg="brunnea">brunnea</tp:taxon-name-part></tp:taxon-name></italic> sp. nov. Abbreviations: aed gd, aedeagal guide; cerc, cercus; epand, epandrium; gcx, gonocoxite; gcx pl, gonocoxal plate; gst, gonostylus; pm, paramere. Scale bars: 0.1 mm.</p></caption><graphic xmlns:xlink="http://www.w3.org/1999/xlink" xlink:href="zookeys-1063-049-g008.jpg" position="float" orientation="portrait" xlink:type="simple" id="oo_600677.jpg"><uri content-type="original_file" xlink:type="simple">https://binary.pensoft.net/fig/600677</uri></graphic></fig><p><italic>Abdomen</italic>. Subcylindrical, strongly tapered at caudal segment. Spiracles weakly developed, not projected or distinctly visible. Tergites 1–8 rectangular, without ridges; bearing pair of slender lateral setae above lateral margins and pair of slender dorsolateral setae. Tergite 9 rounded, posterior with dorsolateral ridges bearing pair of lateral setae and hind margin emarginated; projection directed posteriorly in lateral view. Sternites 3–8 rectangular, without row of faint setulae along anterior margin; lateral margins crenulate, bearing a few thin, short setae. Sternites 3 and 4 bearing pair of small lateral adhesive structures, sternite 5 bearing pair of large lateral adhesive structures on lateral margin. Caudal sternite subquadrate, with pair of posteriorly projected medial lobes; posterior margin with pair of medial ridges, curved dorsally forming small, dorsally projected tubercle in lateral view; without distinct caudal hooks.</p><p><bold>Larva.</bold><italic>n</italic> = 8 (Figs <xref ref-type="fig" rid="F17">17C</xref>, <xref ref-type="fig" rid="F18">18C</xref>, <xref ref-type="fig" rid="F19">19C</xref>, <xref ref-type="fig" rid="F20">20A, B</xref>).</p><p><italic>Length of final instar</italic> 6.2–6.7 mm.</p><p><italic>Colouration</italic>. Head capsule usually black or dark brown, sometimes black with light brown markings. Body mottled with various shades of grey and brown.</p><p><italic>Head capsule</italic> (Fig. <xref ref-type="fig" rid="F20">20A, B</xref>). Two large, circular eye spots, elevated on tubercle; antenna on largest tubercle, with three finger-like processes; with five pairs of tubercles outside of ecdysial lines (not including antennal and ocular tubercle), two outermost tubercles bifurcate; single tubercle between ecdysial line, bi- or trifurcate; 15 pairs of unbranched setae; five pairs of sensory pits (13, 14, 18, 20, 21), sensory pit 13 above antennal tubercle.</p><p><italic>Thorax</italic>. Prothorax with pair of anterodorsolateral protuberances bare; anterolateral protuberances with one long and two short setae; spiracular protuberance bearing two protuberances, inner protuberance with pair of setae, outer with single seta; pair of midlateral setae below anterolateral protuberance; three closely approximated setae near base of prothoracic leg (Keilin’s organ). Mesothorax and metathorax with pair of dorsolateral protuberances bearing pair of closely approximated setae, one thickened, one slender; mesothorax with additional seta beneath protuberance; lateral protuberance on both segments bearing four setae; one long seta slightly ventral to lateral protuberance; three mid-ventrolateral setae directed ventrally. Prothorax bearing proleg, posterior half with rectangular adhesive structure; meso- and metathoracic sternites with rectangular adhesive structures.</p><p><italic>Abdomen</italic>. Sternites 1–7 modified into circular, suction cup-like adhesive structures; sternite 8 with quadrate adhesive structure, extending over sternite 9; sternite 9 smooth, bearing anal proleg. Tergites 1–7 with single anterolateral protuberance on each side with single seta, and pair of posterodorsolateral protuberances, each bearing two closely approximated short, thin setae; lateral adhesive structure swelling bearing four setae, two lateral, two basal; additional single seta located anterior to lateral swelling. Segment 8 with dorsolateral protuberance on either side of posterior spiracular plate, each bearing pair of small setae; lateral protuberance with three setae; single short ventrolateral seta; ventral surface bearing pair of setae. Posterior spiracular plate with sclerite encircling procerci; procercus shorter than length of spiracular plate, bearing four setae, two thick, two slender; without cone-like protuberance on either side of procerci. Terminal segment with anterior dorsal protuberance bare; pair of posterior lateral protuberances with pair of setae; five lateral setae; two pairs of long setae on posterior margin, above pair of anal papillae; ventral sternite bearing single pair of setae.</p></tp:treatment-sec><tp:treatment-sec sec-type="material" id="SECID0EE6AG"><title>Additional material examined.</title><p>Known only from the type series.</p></tp:treatment-sec><tp:treatment-sec sec-type="distribution" id="SECID0EJ6AG"><title>Distribution.</title><p>Known from the south-central Andes of Chile (Fig. <xref ref-type="fig" rid="F24">24A</xref>); this species includes the northern-most record for <italic><tp:taxon-name><tp:taxon-name-part taxon-name-part-type="genus" reg="Niphta">Niphta</tp:taxon-name-part></tp:taxon-name></italic> in South America.</p></tp:treatment-sec><tp:treatment-sec sec-type="etymology" id="SECID0E16AG"><title>Etymology.</title><p>The species name is from the Latin <italic>acu</italic> (needle, pin) in allusion to the needle-like tip of the paramere.</p></tp:treatment-sec><tp:treatment-sec sec-type="Bionomics" id="SECID0ECABG"><title>Bionomics.</title><p>This species was collected at higher elevations than any other species in this publication. Larvae and pupae have ventral adhesive structures and were collected only from rocky substrates (Fig. <xref ref-type="fig" rid="F25">25</xref>). All immatures were collected from the margin of waterfalls, where water flow was quite slow.</p></tp:treatment-sec><tp:treatment-sec><!--Section generated to contain objects referenced in tp:taxon-treatment.--><fig id="F13" position="float" orientation="portrait"><object-id xmlns:xlink="http://www.w3.org/1999/xlink" content-type="doi" xlink:type="simple">10.3897/zookeys.1063.71180.figure13</object-id><object-id xmlns:xlink="http://www.w3.org/1999/xlink" content-type="arpha" xlink:type="simple">F34B885A-F423-588D-8CB9-35083FF91C7E</object-id><label>Figure 13.</label><caption><p>Female terminalia of the <italic><tp:taxon-name><tp:taxon-name-part taxon-name-part-type="genus" reg="Niphta">Niphta</tp:taxon-name-part><tp:taxon-name-part taxon-name-part-type="species" reg="halteralis">halteralis</tp:taxon-name-part></tp:taxon-name></italic> group <bold>A</bold> lateral, <italic><tp:taxon-name><tp:taxon-name-part taxon-name-part-type="genus" reg="Niphta">N.</tp:taxon-name-part><tp:taxon-name-part taxon-name-part-type="species" reg="acus">acus</tp:taxon-name-part></tp:taxon-name></italic> sp. nov. <bold>B</bold> ventral, <italic><tp:taxon-name><tp:taxon-name-part taxon-name-part-type="genus" reg="Niphta">N.</tp:taxon-name-part><tp:taxon-name-part taxon-name-part-type="species" reg="acus">acus</tp:taxon-name-part></tp:taxon-name></italic> sp. nov. <bold>C</bold> lateral, <italic><tp:taxon-name><tp:taxon-name-part taxon-name-part-type="genus" reg="Niphta">N.</tp:taxon-name-part><tp:taxon-name-part taxon-name-part-type="species" reg="halteralis">halteralis</tp:taxon-name-part></tp:taxon-name></italic><bold>D</bold> ventral, <italic><tp:taxon-name><tp:taxon-name-part taxon-name-part-type="genus" reg="Niphta">N.</tp:taxon-name-part><tp:taxon-name-part taxon-name-part-type="species" reg="halteralis">halteralis</tp:taxon-name-part></tp:taxon-name></italic><bold>E</bold> lateral, <italic><tp:taxon-name><tp:taxon-name-part taxon-name-part-type="genus" reg="Niphta">N.</tp:taxon-name-part><tp:taxon-name-part taxon-name-part-type="species" reg="mapuche">mapuche</tp:taxon-name-part></tp:taxon-name></italic> sp. nov. <bold>F</bold> ventral, <italic><tp:taxon-name><tp:taxon-name-part taxon-name-part-type="genus" reg="Niphta">N.</tp:taxon-name-part><tp:taxon-name-part taxon-name-part-type="species" reg="mapuche">mapuche</tp:taxon-name-part></tp:taxon-name></italic> sp. nov. Abbreviations: cerc, cercus; gen fk, genital fork; hyp vlv, hypogynial valve; hypct, hypoproct; lat arm, lateral arm; S, sternite; spthc p, spermathecal pump; T, tergite; v scl, ventral sclerite. Scale bars: 0.1 mm.</p></caption><graphic xmlns:xlink="http://www.w3.org/1999/xlink" xlink:href="zookeys-1063-049-g013.jpg" position="float" orientation="portrait" xlink:type="simple" id="oo_600682.jpg"><uri content-type="original_file" xlink:type="simple">https://binary.pensoft.net/fig/600682</uri></graphic></fig><fig id="F14" position="float" orientation="portrait"><object-id xmlns:xlink="http://www.w3.org/1999/xlink" content-type="doi" xlink:type="simple">10.3897/zookeys.1063.71180.figure14</object-id><object-id xmlns:xlink="http://www.w3.org/1999/xlink" content-type="arpha" xlink:type="simple">663D57E4-D842-52ED-904F-B15153CC3417</object-id><label>Figure 14.</label><caption><p>Dorsal views of <italic><tp:taxon-name><tp:taxon-name-part taxon-name-part-type="genus" reg="Niphta">Niphta</tp:taxon-name-part></tp:taxon-name></italic> pupae <bold>A</bold><italic><tp:taxon-name><tp:taxon-name-part taxon-name-part-type="genus" reg="Niphta">N.</tp:taxon-name-part><tp:taxon-name-part taxon-name-part-type="species" reg="brunnea">brunnea</tp:taxon-name-part></tp:taxon-name></italic> sp. nov. <bold>B</bold><italic><tp:taxon-name><tp:taxon-name-part taxon-name-part-type="genus" reg="Niphta">N.</tp:taxon-name-part><tp:taxon-name-part taxon-name-part-type="species" reg="nudipennis">nudipennis</tp:taxon-name-part></tp:taxon-name></italic><bold>C</bold><italic><tp:taxon-name><tp:taxon-name-part taxon-name-part-type="genus" reg="Niphta">N.</tp:taxon-name-part><tp:taxon-name-part taxon-name-part-type="species" reg="acus">acus</tp:taxon-name-part></tp:taxon-name></italic> sp. nov. Abbreviations: resp org, respiratory organ. Scale bars: 1.0 mm.</p></caption><graphic xmlns:xlink="http://www.w3.org/1999/xlink" xlink:href="zookeys-1063-049-g014.jpg" position="float" orientation="portrait" xlink:type="simple" id="oo_600683.jpg"><uri content-type="original_file" xlink:type="simple">https://binary.pensoft.net/fig/600683</uri></graphic></fig><fig id="F15" position="float" orientation="portrait"><object-id xmlns:xlink="http://www.w3.org/1999/xlink" content-type="doi" xlink:type="simple">10.3897/zookeys.1063.71180.figure15</object-id><object-id xmlns:xlink="http://www.w3.org/1999/xlink" content-type="arpha" xlink:type="simple">827DE7BC-7E75-534B-8290-0EDCCFB53EF5</object-id><label>Figure 15.</label><caption><p>Lateral views of <italic><tp:taxon-name><tp:taxon-name-part taxon-name-part-type="genus" reg="Niphta">Niphta</tp:taxon-name-part></tp:taxon-name></italic> pupae <bold>A</bold><italic><tp:taxon-name><tp:taxon-name-part taxon-name-part-type="genus" reg="Niphta">N.</tp:taxon-name-part><tp:taxon-name-part taxon-name-part-type="species" reg="brunnea">brunnea</tp:taxon-name-part></tp:taxon-name></italic> sp. nov. <bold>B</bold><italic><tp:taxon-name><tp:taxon-name-part taxon-name-part-type="genus" reg="Niphta">N.</tp:taxon-name-part><tp:taxon-name-part taxon-name-part-type="species" reg="nudipennis">nudipennis</tp:taxon-name-part></tp:taxon-name></italic><bold>C</bold><italic><tp:taxon-name><tp:taxon-name-part taxon-name-part-type="genus" reg="Niphta">N.</tp:taxon-name-part><tp:taxon-name-part taxon-name-part-type="species" reg="acus">acus</tp:taxon-name-part></tp:taxon-name></italic> sp. nov. Abbreviations: ad strct, adhesive structure; c tbr, caudal tubercle; resp org, respiratory organ. Scale bars: 1.0 mm.</p></caption><graphic xmlns:xlink="http://www.w3.org/1999/xlink" xlink:href="zookeys-1063-049-g015.jpg" position="float" orientation="portrait" xlink:type="simple" id="oo_600684.jpg"><uri content-type="original_file" xlink:type="simple">https://binary.pensoft.net/fig/600684</uri></graphic></fig><fig id="F16" position="float" orientation="portrait"><object-id xmlns:xlink="http://www.w3.org/1999/xlink" content-type="doi" xlink:type="simple">10.3897/zookeys.1063.71180.figure16</object-id><object-id xmlns:xlink="http://www.w3.org/1999/xlink" content-type="arpha" xlink:type="simple">62F0CBBC-9BCF-5E29-BE55-E029E115C145</object-id><label>Figure 16.</label><caption><p>Ventral views of <italic><tp:taxon-name><tp:taxon-name-part taxon-name-part-type="genus" reg="Niphta">Niphta</tp:taxon-name-part></tp:taxon-name></italic> pupae <bold>A</bold><italic><tp:taxon-name><tp:taxon-name-part taxon-name-part-type="genus" reg="Niphta">N.</tp:taxon-name-part><tp:taxon-name-part taxon-name-part-type="species" reg="brunnea">brunnea</tp:taxon-name-part></tp:taxon-name></italic> sp. nov. <bold>B</bold><italic><tp:taxon-name><tp:taxon-name-part taxon-name-part-type="genus" reg="Niphta">N.</tp:taxon-name-part><tp:taxon-name-part taxon-name-part-type="species" reg="nudipennis">nudipennis</tp:taxon-name-part></tp:taxon-name></italic><bold>C</bold><italic><tp:taxon-name><tp:taxon-name-part taxon-name-part-type="genus" reg="Niphta">N.</tp:taxon-name-part><tp:taxon-name-part taxon-name-part-type="species" reg="acus">acus</tp:taxon-name-part></tp:taxon-name></italic> sp. nov. Abbreviations: ad strct, adhesive structure; spr, spiracle. Scale bars: 1.0 mm.</p></caption><graphic xmlns:xlink="http://www.w3.org/1999/xlink" xlink:href="zookeys-1063-049-g016.jpg" position="float" orientation="portrait" xlink:type="simple" id="oo_600685.jpg"><uri content-type="original_file" xlink:type="simple">https://binary.pensoft.net/fig/600685</uri></graphic></fig><fig id="F17" position="float" orientation="portrait"><object-id xmlns:xlink="http://www.w3.org/1999/xlink" content-type="doi" xlink:type="simple">10.3897/zookeys.1063.71180.figure17</object-id><object-id xmlns:xlink="http://www.w3.org/1999/xlink" content-type="arpha" xlink:type="simple">E1143294-D439-5F26-8160-A4873E060B36</object-id><label>Figure 17.</label><caption><p>Dorsal views of <italic><tp:taxon-name><tp:taxon-name-part taxon-name-part-type="genus" reg="Niphta">Niphta</tp:taxon-name-part></tp:taxon-name></italic> larvae <bold>A</bold><italic><tp:taxon-name><tp:taxon-name-part taxon-name-part-type="genus" reg="Niphta">N.</tp:taxon-name-part><tp:taxon-name-part taxon-name-part-type="species" reg="brunnea">brunnea</tp:taxon-name-part></tp:taxon-name></italic> sp. nov. <bold>B</bold><italic><tp:taxon-name><tp:taxon-name-part taxon-name-part-type="genus" reg="Niphta">N.</tp:taxon-name-part><tp:taxon-name-part taxon-name-part-type="species" reg="nudipennis">nudipennis</tp:taxon-name-part></tp:taxon-name></italic><bold>C</bold><italic><tp:taxon-name><tp:taxon-name-part taxon-name-part-type="genus" reg="Niphta">N.</tp:taxon-name-part><tp:taxon-name-part taxon-name-part-type="species" reg="acus">acus</tp:taxon-name-part></tp:taxon-name></italic> sp. nov. Abbreviations: A, abdominal segment; Hc, head capsule; Mst, mesothorax; Mtt, metathorax; Pt, prothorax; pro spr, prothoracic spiracle; prtb, protuberance; post spr pl, posterior spiracular plate. Scale bars: 1.0 mm.</p></caption><graphic xmlns:xlink="http://www.w3.org/1999/xlink" xlink:href="zookeys-1063-049-g017.jpg" position="float" orientation="portrait" xlink:type="simple" id="oo_600686.jpg"><uri content-type="original_file" xlink:type="simple">https://binary.pensoft.net/fig/600686</uri></graphic></fig><fig id="F18" position="float" orientation="portrait"><object-id xmlns:xlink="http://www.w3.org/1999/xlink" content-type="doi" xlink:type="simple">10.3897/zookeys.1063.71180.figure18</object-id><object-id xmlns:xlink="http://www.w3.org/1999/xlink" content-type="arpha" xlink:type="simple">53FB50F4-C88B-5553-9BB0-CA686462C346</object-id><label>Figure 18.</label><caption><p>Lateral views of <italic><tp:taxon-name><tp:taxon-name-part taxon-name-part-type="genus" reg="Niphta">Niphta</tp:taxon-name-part></tp:taxon-name></italic> larvae <bold>A</bold><italic><tp:taxon-name><tp:taxon-name-part taxon-name-part-type="genus" reg="Niphta">N.</tp:taxon-name-part><tp:taxon-name-part taxon-name-part-type="species" reg="brunnea">brunnea</tp:taxon-name-part></tp:taxon-name></italic> sp. nov. <bold>B</bold><italic><tp:taxon-name><tp:taxon-name-part taxon-name-part-type="genus" reg="Niphta">N.</tp:taxon-name-part><tp:taxon-name-part taxon-name-part-type="species" reg="nudipennis">nudipennis</tp:taxon-name-part></tp:taxon-name></italic><bold>C</bold><italic><tp:taxon-name><tp:taxon-name-part taxon-name-part-type="genus" reg="Niphta">N.</tp:taxon-name-part><tp:taxon-name-part taxon-name-part-type="species" reg="acus">acus</tp:taxon-name-part></tp:taxon-name></italic> sp. nov. Abbreviations: anl prl, anal proleg; pro prl, prothoracic proleg. Scale bars: 1.0 mm.</p></caption><graphic xmlns:xlink="http://www.w3.org/1999/xlink" xlink:href="zookeys-1063-049-g018.jpg" position="float" orientation="portrait" xlink:type="simple" id="oo_600687.jpg"><uri content-type="original_file" xlink:type="simple">https://binary.pensoft.net/fig/600687</uri></graphic></fig><fig id="F19" position="float" orientation="portrait"><object-id xmlns:xlink="http://www.w3.org/1999/xlink" content-type="doi" xlink:type="simple">10.3897/zookeys.1063.71180.figure19</object-id><object-id xmlns:xlink="http://www.w3.org/1999/xlink" content-type="arpha" xlink:type="simple">BD403A06-1530-5ED1-BB9C-30FCBEC7B5BD</object-id><label>Figure 19.</label><caption><p>Ventral views of <italic><tp:taxon-name><tp:taxon-name-part taxon-name-part-type="genus" reg="Niphta">Niphta</tp:taxon-name-part></tp:taxon-name></italic> larvae <bold>A</bold><italic><tp:taxon-name><tp:taxon-name-part taxon-name-part-type="genus" reg="Niphta">N.</tp:taxon-name-part><tp:taxon-name-part taxon-name-part-type="species" reg="brunnea">brunnea</tp:taxon-name-part></tp:taxon-name></italic> sp. nov. <bold>B</bold><italic><tp:taxon-name><tp:taxon-name-part taxon-name-part-type="genus" reg="Niphta">N.</tp:taxon-name-part><tp:taxon-name-part taxon-name-part-type="species" reg="nudipennis">nudipennis</tp:taxon-name-part></tp:taxon-name></italic><bold>C</bold><italic><tp:taxon-name><tp:taxon-name-part taxon-name-part-type="genus" reg="Niphta">N.</tp:taxon-name-part><tp:taxon-name-part taxon-name-part-type="species" reg="acus">acus</tp:taxon-name-part></tp:taxon-name></italic> sp. nov. Abbreviations: A ad strct, abdominal adhesive structure; T ad strct, thoracic adhesive structure. Scale bars: 1.0 mm.</p></caption><graphic xmlns:xlink="http://www.w3.org/1999/xlink" xlink:href="zookeys-1063-049-g019.jpg" position="float" orientation="portrait" xlink:type="simple" id="oo_600688.jpg"><uri content-type="original_file" xlink:type="simple">https://binary.pensoft.net/fig/600688</uri></graphic></fig><fig id="F20" position="float" orientation="portrait"><object-id xmlns:xlink="http://www.w3.org/1999/xlink" content-type="doi" xlink:type="simple">10.3897/zookeys.1063.71180.figure20</object-id><object-id xmlns:xlink="http://www.w3.org/1999/xlink" content-type="arpha" xlink:type="simple">241DDB73-FB01-533C-B89A-8E061B023AB8</object-id><label>Figure 20.</label><caption><p><italic><tp:taxon-name><tp:taxon-name-part taxon-name-part-type="genus" reg="Niphta">Niphta</tp:taxon-name-part><tp:taxon-name-part taxon-name-part-type="species" reg="halteralis">halteralis</tp:taxon-name-part></tp:taxon-name></italic> group larval head capsules with setae and sensory pits numbered <bold>A</bold> anterior, <italic><tp:taxon-name><tp:taxon-name-part taxon-name-part-type="genus" reg="Niphta">N.</tp:taxon-name-part><tp:taxon-name-part taxon-name-part-type="species" reg="acus">acus</tp:taxon-name-part></tp:taxon-name></italic> sp. nov. <bold>B</bold> lateral, <italic><tp:taxon-name><tp:taxon-name-part taxon-name-part-type="genus" reg="Niphta">N.</tp:taxon-name-part><tp:taxon-name-part taxon-name-part-type="species" reg="acus">acus</tp:taxon-name-part></tp:taxon-name></italic> sp. nov. <bold>C</bold> anterior, <italic><tp:taxon-name><tp:taxon-name-part taxon-name-part-type="genus" reg="Niphta">N.</tp:taxon-name-part><tp:taxon-name-part taxon-name-part-type="species" reg="mapuche">mapuche</tp:taxon-name-part></tp:taxon-name></italic> sp. nov. <bold>D</bold> lateral, <italic><tp:taxon-name><tp:taxon-name-part taxon-name-part-type="genus" reg="Niphta">N.</tp:taxon-name-part><tp:taxon-name-part taxon-name-part-type="species" reg="mapuche">mapuche</tp:taxon-name-part></tp:taxon-name></italic> sp. nov. Abbreviations: sp, sensory pit. Scale bars: 0.1 mm.</p></caption><graphic xmlns:xlink="http://www.w3.org/1999/xlink" xlink:href="zookeys-1063-049-g020.jpg" position="float" orientation="portrait" xlink:type="simple" id="oo_600689.jpg"><uri content-type="original_file" xlink:type="simple">https://binary.pensoft.net/fig/600689</uri></graphic></fig><fig id="F25" position="float" orientation="portrait"><object-id xmlns:xlink="http://www.w3.org/1999/xlink" content-type="doi" xlink:type="simple">10.3897/zookeys.1063.71180.figure25</object-id><object-id xmlns:xlink="http://www.w3.org/1999/xlink" content-type="arpha" xlink:type="simple">40CDD551-E69F-51BD-A3BA-DD0030418245</object-id><label>Figure 25.</label><caption><p>Habitat and larvae of <italic><tp:taxon-name><tp:taxon-name-part taxon-name-part-type="genus" reg="Niphta">Niphta</tp:taxon-name-part><tp:taxon-name-part taxon-name-part-type="species" reg="acus">acus</tp:taxon-name-part></tp:taxon-name></italic> sp. nov. (<named-content xmlns:xlink="http://www.w3.org/1999/xlink" content-type="dwc:verbatimCoordinates" xlink:type="simple"><named-content content-type="geo-json" specific-use="{&#34;type&#34;:&#34;Point&#34;,&#34;coordinates&#34;:[-71.430444,-36.917417]}" id="NCID0EVMCI" xlink:type="simple">36°55'02.7"S 71°25'49.6"W</named-content></named-content>) <bold>A</bold> Moulton shown next to the falls for scale <bold>B</bold> close up of falls with box indicating where immatures were captured (Note: they were not found in high flow zones) <bold>C</bold> lateral view of larva, with adhesive structures visibly in contact with substrate <bold>D</bold> dorsal view of larva illustrating camouflage <bold>E</bold> larva and pupal exuviae on rock face.</p></caption><graphic xmlns:xlink="http://www.w3.org/1999/xlink" xlink:href="zookeys-1063-049-g025.jpg" position="float" orientation="portrait" xlink:type="simple" id="oo_600694.jpg"><uri content-type="original_file" xlink:type="simple">https://binary.pensoft.net/fig/600694</uri></graphic></fig><fig id="F27" position="float" orientation="portrait"><object-id xmlns:xlink="http://www.w3.org/1999/xlink" content-type="doi" xlink:type="simple">10.3897/zookeys.1063.71180.figure27</object-id><object-id xmlns:xlink="http://www.w3.org/1999/xlink" content-type="arpha" xlink:type="simple">0909F645-F8A8-5049-8495-001A9AC2E36C</object-id><label>Figure 27.</label><caption><p>Examples of thaumaleid habitats in Chile <bold>A</bold> waterfalls where <italic><tp:taxon-name><tp:taxon-name-part taxon-name-part-type="genus" reg="Niphta">Niphta</tp:taxon-name-part><tp:taxon-name-part taxon-name-part-type="species" reg="downesi">downesi</tp:taxon-name-part></tp:taxon-name></italic> sp. nov., <italic><tp:taxon-name><tp:taxon-name-part taxon-name-part-type="genus" reg="Niphta">N.</tp:taxon-name-part><tp:taxon-name-part taxon-name-part-type="species" reg="eurydactyla">eurydactyla</tp:taxon-name-part></tp:taxon-name></italic> sp. nov. and <italic><tp:taxon-name><tp:taxon-name-part taxon-name-part-type="genus" reg="Niphta">N.</tp:taxon-name-part><tp:taxon-name-part taxon-name-part-type="species" reg="nudipennis">nudipennis</tp:taxon-name-part></tp:taxon-name></italic> were collected by sweeping adjacent foliage (<named-content xmlns:xlink="http://www.w3.org/1999/xlink" content-type="dwc:verbatimCoordinates" xlink:type="simple"><named-content content-type="geo-json" specific-use="{&#34;type&#34;:&#34;Point&#34;,&#34;coordinates&#34;:[-72.281889,-40.332972]}" id="NCID0ED2CI" xlink:type="simple">40°19'58.7"S 72°16'54.8"W</named-content></named-content>) <bold>B</bold> collection site of <italic><tp:taxon-name><tp:taxon-name-part taxon-name-part-type="genus" reg="Niphta">N.</tp:taxon-name-part><tp:taxon-name-part taxon-name-part-type="species" reg="bispinosa">bispinosa</tp:taxon-name-part></tp:taxon-name></italic> sp. nov. (<named-content xmlns:xlink="http://www.w3.org/1999/xlink" content-type="dwc:verbatimCoordinates" xlink:type="simple"><named-content content-type="geo-json" specific-use="{&#34;type&#34;:&#34;Point&#34;,&#34;coordinates&#34;:[-70.810278,-34.996889]}" id="NCID0EY2CI" xlink:type="simple">34°59'48.8"S 70°48'37.0"W</named-content></named-content>) (after Pivar <italic>et al</italic>. 2020) <bold>C</bold> type locality of <italic><tp:taxon-name><tp:taxon-name-part taxon-name-part-type="genus" reg="Niphta">N.</tp:taxon-name-part><tp:taxon-name-part taxon-name-part-type="species" reg="acus">acus</tp:taxon-name-part></tp:taxon-name></italic> sp. nov., specimens were mainly collected from plants on left (<named-content xmlns:xlink="http://www.w3.org/1999/xlink" content-type="dwc:verbatimCoordinates" xlink:type="simple"><named-content content-type="geo-json" specific-use="{&#34;type&#34;:&#34;Point&#34;,&#34;coordinates&#34;:[-71.701083,-37.775222]}" id="NCID0EP3CI" xlink:type="simple">37°46'30.8"S 71°42'03.9"W</named-content></named-content>) <bold>D</bold> rock face seep, type locality of <italic><tp:taxon-name><tp:taxon-name-part taxon-name-part-type="genus" reg="Niphta">N.</tp:taxon-name-part><tp:taxon-name-part taxon-name-part-type="species" reg="bispinosa">bispinosa</tp:taxon-name-part></tp:taxon-name></italic> sp. nov. (<named-content xmlns:xlink="http://www.w3.org/1999/xlink" content-type="dwc:verbatimCoordinates" xlink:type="simple"><named-content content-type="geo-json" specific-use="{&#34;type&#34;:&#34;Point&#34;,&#34;coordinates&#34;:[-70.822000,-34.996306]}" id="NCID0EE4CI" xlink:type="simple">34°59'46.7"S 70°49'19.2"W</named-content></named-content>) <bold>E</bold> Chiloé, <italic><tp:taxon-name><tp:taxon-name-part taxon-name-part-type="genus" reg="Niphta">N.</tp:taxon-name-part><tp:taxon-name-part taxon-name-part-type="species" reg="nudipennis">nudipennis</tp:taxon-name-part></tp:taxon-name></italic> was collected at a small waterfall next to the larger Cascada Tocoihue, Pivar is shown for scale (<named-content xmlns:xlink="http://www.w3.org/1999/xlink" content-type="dwc:verbatimCoordinates" xlink:type="simple"><named-content content-type="geo-json" specific-use="{&#34;type&#34;:&#34;Point&#34;,&#34;coordinates&#34;:[-73.435806,-42.305639]}" id="NCID0EZ4CI" xlink:type="simple">42°18'20.3"S 73°26'08.9"W</named-content></named-content>); F, Puente El Salto, <italic><tp:taxon-name><tp:taxon-name-part taxon-name-part-type="genus" reg="Niphta">N.</tp:taxon-name-part><tp:taxon-name-part taxon-name-part-type="species" reg="halteralis">halteralis</tp:taxon-name-part></tp:taxon-name></italic> was collected above the falls, Pivar is shown above the falls for scale (<named-content xmlns:xlink="http://www.w3.org/1999/xlink" content-type="dwc:verbatimCoordinates" xlink:type="simple"><named-content content-type="geo-json" specific-use="{&#34;type&#34;:&#34;Point&#34;,&#34;coordinates&#34;:[-72.287389,-41.524778]}" id="NCID0EM5CI" xlink:type="simple">41°31'29.2"S 72°17'14.6"W</named-content></named-content>).</p></caption><graphic xmlns:xlink="http://www.w3.org/1999/xlink" xlink:href="zookeys-1063-049-g027.jpg" position="float" orientation="portrait" xlink:type="simple" id="oo_600696.jpg"><uri content-type="original_file" xlink:type="simple">https://binary.pensoft.net/fig/600696</uri></graphic></fig><fig id="F24" position="float" orientation="portrait"><object-id xmlns:xlink="http://www.w3.org/1999/xlink" content-type="doi" xlink:type="simple">10.3897/zookeys.1063.71180.figure24</object-id><object-id xmlns:xlink="http://www.w3.org/1999/xlink" content-type="arpha" xlink:type="simple">3317A644-F40E-567A-8B40-A6FEC2CE3F0D</object-id><label>Figure 24.</label><caption><p>Known distribution of Chilean <italic><tp:taxon-name><tp:taxon-name-part taxon-name-part-type="genus" reg="Niphta">Niphta</tp:taxon-name-part></tp:taxon-name></italic><bold>A</bold><italic><tp:taxon-name><tp:taxon-name-part taxon-name-part-type="genus" reg="Niphta">N.</tp:taxon-name-part><tp:taxon-name-part taxon-name-part-type="species" reg="halteralis">halteralis</tp:taxon-name-part></tp:taxon-name></italic> group <bold>B</bold><italic><tp:taxon-name><tp:taxon-name-part taxon-name-part-type="genus" reg="Niphta">N.</tp:taxon-name-part><tp:taxon-name-part taxon-name-part-type="species" reg="nudipennis">nudipennis</tp:taxon-name-part></tp:taxon-name></italic> group.</p></caption><graphic xmlns:xlink="http://www.w3.org/1999/xlink" xlink:href="zookeys-1063-049-g024.jpg" position="float" orientation="portrait" xlink:type="simple" id="oo_600693.jpg"><uri content-type="original_file" xlink:type="simple">https://binary.pensoft.net/fig/600693</uri></graphic></fig></tp:treatment-sec></tp:taxon-treatment>
