# Supplementary material for: Revision of the genus Niphta (Diptera, Thaumaleidae) Theischinger of South America, with descriptions of nine new species and a new immature morphotype
Source: Zookeys. 2021 Oct 19;1063:49–104. doi: 10.3897/zookeys.1063.71180 (PMC8548288; doi:10.3897/zookeys.1063.71180)
Supplement: XML Treatment for Niphta halteralis [file zookeys.1063.71180-treatment4.xml]

<!DOCTYPE tp:taxon-treatment
  PUBLIC "-//TaxonX//DTD Taxonomic Treatment Publishing DTD v0 20100105//EN" "tax-treatment-NSO.dtd">
<tp:taxon-treatment xmlns:tp="http://www.plazi.org/taxpub"><tp:treatment-meta><kwd-group><label>Taxon classification</label><kwd><named-content xmlns:xlink="http://www.w3.org/1999/xlink" content-type="kingdom">Animalia</named-content></kwd><kwd><named-content xmlns:xlink="http://www.w3.org/1999/xlink" content-type="order">Diptera</named-content></kwd><kwd><named-content xmlns:xlink="http://www.w3.org/1999/xlink" content-type="family">Thaumaleidae</named-content></kwd></kwd-group><mixed-citation publication-type="journal"><person-group><name><surname>Pivar</surname><given-names>Robert J.</given-names></name><name><surname>Sinclair</surname><given-names>Bradley J.</given-names></name><name><surname>Moulton</surname><given-names>John K.</given-names></name></person-group><article-title>Revision of the genus <italic><tp:taxon-name><tp:taxon-name-part taxon-name-part-type="genus" reg="Niphta">Niphta</tp:taxon-name-part></tp:taxon-name></italic> (<tp:taxon-name><tp:taxon-name-part taxon-name-part-type="order">Diptera</tp:taxon-name-part></tp:taxon-name>, <tp:taxon-name><tp:taxon-name-part taxon-name-part-type="family">Thaumaleidae</tp:taxon-name-part></tp:taxon-name>) Theischinger of South America, with descriptions of nine new species and a new immature morphotype</article-title><source>Zookeys</source><day>19</day><month>10</month><year>2021</year><volume>1063</volume><fpage>49</fpage><lpage>104</lpage><pub-id pub-id-type="doi">10.3897/zookeys.1063.71180</pub-id></mixed-citation></tp:treatment-meta><tp:nomenclature><tp:taxon-name>
            <object-id xmlns:xlink="http://www.w3.org/1999/xlink" content-type="arpha" xlink:type="simple">B94E2F84-5170-5AEB-AE9F-01E1821A88BC</object-id>
            <tp:taxon-name-part taxon-name-part-type="genus" reg="Niphta">Niphta</tp:taxon-name-part>
            <tp:taxon-name-part taxon-name-part-type="species" reg="halteralis">halteralis</tp:taxon-name-part>
          </tp:taxon-name><tp:taxon-authority>(Edwards)</tp:taxon-authority><xref ref-type="fig" rid="F2">Figs 2C</xref><xref ref-type="fig" rid="F3">, 3C</xref><xref ref-type="fig" rid="F4">, 4C</xref><xref ref-type="fig" rid="F13">, 13C, D</xref><xref ref-type="fig" rid="F24">, 24A</xref><xref ref-type="fig" rid="F27">, 27F</xref><tp:nomenclature-citation-list><tp:nomenclature-citation><tp:taxon-name>
                <tp:taxon-name-part taxon-name-part-type="genus" reg="Austrothaumalea">Austrothaumalea</tp:taxon-name-part>
                <tp:taxon-name-part taxon-name-part-type="species" reg="halteralis">halteralis</tp:taxon-name-part>
              </tp:taxon-name><comment>Edwards, 1930: 114. Stuardo, 1946: 42 (catalogue); Stone, 1966: 1 (catalogue); Arnaud, 1977: 284 (distribution).</comment></tp:nomenclature-citation><tp:nomenclature-citation><tp:taxon-name>
                <tp:taxon-name-part taxon-name-part-type="genus" reg="Niphta">Niphta</tp:taxon-name-part>
                <tp:taxon-name-part taxon-name-part-type="species" reg="halteris">halteris</tp:taxon-name-part>
              </tp:taxon-name><comment>(Edwards): <xref ref-type="bibr" rid="B28">Theischinger 1986</xref>: 316 (<italic>lapsis calami</italic>, new combination); McLellan, 1988: 563 (moved to genus <tp:taxon-name><tp:taxon-name-part taxon-name-part-type="genus" reg="Niphta">Niphta</tp:taxon-name-part></tp:taxon-name> by <xref ref-type="bibr" rid="B28">Theischinger (1986)</xref>).</comment></tp:nomenclature-citation></tp:nomenclature-citation-list></tp:nomenclature><tp:treatment-sec sec-type="type material" id="SECID0EMLBG"><title>Type material examined.</title><p><bold><italic>Holotype</italic>:</bold> ♂, minuten pinned with abdomen mounted in resin, labelled: “Casa Pangue./ 4–10.xii.1926.”; “<tp:taxon-name><tp:taxon-name-part taxon-name-part-type="genus" reg="Austrothaumalea">Austrothaumalea</tp:taxon-name-part></tp:taxon-name>/ <tp:taxon-name><tp:taxon-name-part taxon-name-part-type="genus" reg="Austrothaumalea"/><tp:taxon-name-part taxon-name-part-type="species" reg="halteralis">halteralis</tp:taxon-name-part></tp:taxon-name> Edw./ F.W. Edwards/ det. 1930.”; “S. Chile:/ Llanquihue prov./ F. &amp; M. Edwards./ B.M. 1927 – 63.”; “HOLO-/ TYPE [white label with red margin]”; “NHMUK010210689”.</p></tp:treatment-sec><tp:treatment-sec sec-type="Recognition" id="SECID0EGMBG"><title>Recognition.</title><p>This species is recognised by its distinct hook-tipped paramere.</p></tp:treatment-sec><tp:treatment-sec sec-type="redescription" id="SECID0ELMBG"><title>Redescription.</title><p>The redescriptions of <italic><tp:taxon-name><tp:taxon-name-part taxon-name-part-type="genus" reg="Niphta">N.</tp:taxon-name-part><tp:taxon-name-part taxon-name-part-type="species" reg="halteralis">halteralis</tp:taxon-name-part></tp:taxon-name></italic> differ from that of <italic><tp:taxon-name><tp:taxon-name-part taxon-name-part-type="genus" reg="Niphta">N.</tp:taxon-name-part><tp:taxon-name-part taxon-name-part-type="species" reg="acus">acus</tp:taxon-name-part></tp:taxon-name></italic> in the following regards:</p><p><bold>Male.</bold><italic>n</italic> = 44.</p><p><italic>Length</italic> 1.3–2.0 mm.</p><p><italic>Colouration</italic> (Fig. <xref ref-type="fig" rid="F4">4C</xref>). Head dull, dark brown to black; postpronotal lobe, prescutum and mesoscutum shiny, brown, middle of postscutum light brown; scutellum and mediotergite shiny, light brown; pteropleuron light brown with dispersed dark brown markings; base of halter light brown, knob creamy yellow; legs pale brown, tarsi darker; abdomen dark brown, hind margins of tergites whitish; terminalia light brown.</p><p><italic>Head</italic>. Frons with two strong setae. Flagellomeres 1–3 subquadrate, slightly expanded, 0.25 × as wide as next segment, slightly shorter than 2 and 3 combined. Vertex with yellow setae of uniform length, with longer, black orbital setae.</p><p><italic>Thorax</italic>. Antealar ridge bearing single pronounced medial seta flanked by two smaller setae.</p><p><italic>Wing</italic>. Wing length: 2.0–2.9 mm. C and posterior wing margin with fringe of microtrichia; R<sub>2+3</sub> distinct, situated slightly before middle of R<sub>1</sub>(+R<sub>2+3</sub>); M<sub>1</sub> and M<sub>2</sub> straight.</p><p><italic>Abdomen</italic>. Sternites 3–7 rectangular, lacking distinct sclerites, setae restricted to posterior half; sternite 8 strongly arched into preceding segment, lacking setae.</p><p><italic>Terminalia</italic> (Figs <xref ref-type="fig" rid="F2">2C</xref>, <xref ref-type="fig" rid="F3">3C</xref>). Gonocoxite subquadrate; posterior inner margin produced into pointed projection; inner margin densely setose; outer margin without notch. Gonostylus short, about as long as cercus, widest at base, strongly tapered along outer margin with rounded apex; apex slightly flanged outward, appearing pointed in lateral view; distal half bearing setae along outer apical margin, a few setae on inner margin. Parameres fused at gonocoxal apodeme, widest medially, as wide as gonocoxite; extended past posterior margin of epandrium; lateral margins curved ventrally forming canal-like structure with median ‘wings’ projected posteriorly, margins feathered; apex with pointed hook-like projection, recurved and projected anteriorly to left. Gonocoxal plate well sclerotised; tongue-like plate extended anteroventrally; gonocoxal apodeme with secondary bridge connected with base of paramere. Cercus trapezoidal; projected posteroventrally.</p><p><bold>Female.</bold><italic>n</italic> = 6.</p><p>Similar to male except as follows: <italic>Abdomen</italic>. Tergite 9 noticeably more sclerotised than preceding tergites; sternite 8 well sclerotised.</p><p><italic>Terminalia</italic> (Fig. <xref ref-type="fig" rid="F13">13C, D</xref>). Hypogynial valve with posterior margin deeply emarginated in ventral view, forming two triangular lobes. Tergite 9 oblong in lateral view, twice as wide as tergite 8. Sternite 9 (genital fork) slender, T-shaped; lateral arms not extended beyond hypogynial valve, Y-shaped; with ventral sclerite in hypogynial valve cleft. Two sclerotised, tube-like structures (perhaps spermathecal pumps) dorsal to base of lateral arms in lateral view; spermathecal receptacles and ducts not observed.</p></tp:treatment-sec><tp:treatment-sec sec-type="Immature stages" id="SECID0ERPBG"><title>Immature stages.</title><p>Unknown.</p></tp:treatment-sec><tp:treatment-sec sec-type="material" id="SECID0EWPBG"><title>Additional material examined.</title><p>Chile: Region X (Los Lagos): Camino de Penetracion @ Hwy. 7 sign, 16.xii.2013, <named-content xmlns:xlink="http://www.w3.org/1999/xlink" content-type="dwc:verbatimCoordinates" xlink:type="simple"><named-content content-type="geo-json" specific-use="{&#34;type&#34;:&#34;Point&#34;,&#34;coordinates&#34;:[-72.462583,-42.132639]}" id="NCID0E6PBG" xlink:type="simple">42°07'57.5"S 72°27'45.3"W</named-content></named-content>, seep, sweeping veg., G.R. Curler (1♂, 1♀*); Camino de Penetracion @ km post 125.600, 16.xii.2013, <named-content xmlns:xlink="http://www.w3.org/1999/xlink" content-type="dwc:verbatimCoordinates" xlink:type="simple"><named-content content-type="geo-json" specific-use="{&#34;type&#34;:&#34;Point&#34;,&#34;coordinates&#34;:[-72.452056,-42.059250]}" id="NCID0EHQBG" xlink:type="simple">42°03'33.3"S 72°27'07.4"W</named-content></named-content>, rock seep, G.R. Curler (1♂); Casa Pangue, Llanquihue, 12.1926, R&amp;E Shannon, USNMENT01115811 (1♂, <named-content xmlns:xlink="http://www.w3.org/1999/xlink" content-type="dwc:institutional_code" xlink:type="simple">USNM</named-content>); Ensenada, nr. Baños de Petrohué, 12.i.1985, J.A. Downes (2♂, <named-content xmlns:xlink="http://www.w3.org/1999/xlink" content-type="dwc:institutional_code" xlink:type="simple">CNC</named-content>; 1♂, <named-content xmlns:xlink="http://www.w3.org/1999/xlink" content-type="dwc:institutional_code" xlink:type="simple">USNM</named-content> (USNMENT01115812)); Rte. 215, 12.xii.2016, <named-content xmlns:xlink="http://www.w3.org/1999/xlink" content-type="dwc:verbatimCoordinates" xlink:type="simple"><named-content content-type="geo-json" specific-use="{&#34;type&#34;:&#34;Point&#34;,&#34;coordinates&#34;:[-72.293222,-40.675667]}" id="NCID0E5QBG" xlink:type="simple">40°40'32.4"S 72°17'35.6"W</named-content></named-content>, elev. 252 m, trickle falls, J.K. Moulton &amp; R.J. Pivar (1♂); Rte. U-99, 10.xii.2016, <named-content xmlns:xlink="http://www.w3.org/1999/xlink" content-type="dwc:verbatimCoordinates" xlink:type="simple"><named-content content-type="geo-json" specific-use="{&#34;type&#34;:&#34;Point&#34;,&#34;coordinates&#34;:[-72.595361,-41.136000]}" id="NCID0EGRBG" xlink:type="simple">41°08'09.6"S 72°35'43.3"W</named-content></named-content>, elev. 81 m, roadside falls, J.K. Moulton &amp; R.J. Pivar (15♂; 4♀*); Rte. U-99, 10.xii.2016, <named-content xmlns:xlink="http://www.w3.org/1999/xlink" content-type="dwc:verbatimCoordinates" xlink:type="simple"><named-content content-type="geo-json" specific-use="{&#34;type&#34;:&#34;Point&#34;,&#34;coordinates&#34;:[-72.588000,-41.141167]}" id="NCID0EORBG" xlink:type="simple">41°08'28.2"S 72°35'16.8"W</named-content></named-content>, elev. 101 m, roadside seeps/creek, J.K. Moulton &amp; R.J. Pivar (11♂, 1♀*); Rte. V-69, 12.xii.2016, <named-content xmlns:xlink="http://www.w3.org/1999/xlink" content-type="dwc:verbatimCoordinates" xlink:type="simple"><named-content content-type="geo-json" specific-use="{&#34;type&#34;:&#34;Point&#34;,&#34;coordinates&#34;:[-72.295056,-41.443806]}" id="NCID0EWRBG" xlink:type="simple">41°26'37.7"S 72°17'42.2"W</named-content></named-content>, elev. 34 m, cascading stream, J.K. Moulton &amp; R.J. Pivar (1♂); Rte. V-69, Puente El Salto, 12.xii.2016, <named-content xmlns:xlink="http://www.w3.org/1999/xlink" content-type="dwc:verbatimCoordinates" xlink:type="simple"><named-content content-type="geo-json" specific-use="{&#34;type&#34;:&#34;Point&#34;,&#34;coordinates&#34;:[-72.287389,-41.524778]}" id="NCID0E5RBG" xlink:type="simple">41°31'29.2"S 72°17'14.6"W</named-content></named-content>, elev. 37 m, splash zone above falls, J.K. Moulton &amp; R.J. Pivar (2♂); Region XIV (Los Ríos): Antilhue, Rte. T-35, 9.xii.2016, <named-content xmlns:xlink="http://www.w3.org/1999/xlink" content-type="dwc:verbatimCoordinates" xlink:type="simple"><named-content content-type="geo-json" specific-use="{&#34;type&#34;:&#34;Point&#34;,&#34;coordinates&#34;:[-72.939611,-39.819389]}" id="NCID0EGSBG" xlink:type="simple">39°49'09.8"S 72°56'22.6"W</named-content></named-content>, elev. 40 m, roadside creek, J.K. Moulton &amp; R.J. Pivar (3♂); Valdivia, Los Ulmos Rd., 15.i.1985, J.A. Downes (5♂, <named-content xmlns:xlink="http://www.w3.org/1999/xlink" content-type="dwc:institutional_code" xlink:type="simple">CNC</named-content>).</p></tp:treatment-sec><tp:treatment-sec sec-type="distribution" id="SECID0EQSBG"><title>Distribution.</title><p>Known from both the Andes and Chilean Coastal Range in southern Chile (Fig. <xref ref-type="fig" rid="F24">24A</xref>).</p></tp:treatment-sec><tp:treatment-sec sec-type="Bionomics" id="SECID0E1SBG"><title>Bionomics.</title><p>This species appears restricted predominantly to low elevations in the Valdivian temperate rain forest.</p></tp:treatment-sec><tp:treatment-sec><!--Section generated to contain objects referenced in tp:taxon-treatment.--><fig id="F2" position="float" orientation="portrait"><object-id xmlns:xlink="http://www.w3.org/1999/xlink" content-type="doi" xlink:type="simple">10.3897/zookeys.1063.71180.figure2</object-id><object-id xmlns:xlink="http://www.w3.org/1999/xlink" content-type="arpha" xlink:type="simple">71218CF0-6167-5BC1-91F1-0E56E67C0CF9</object-id><label>Figure 2.</label><caption><p>Ventral views of male <italic><tp:taxon-name><tp:taxon-name-part taxon-name-part-type="genus" reg="Niphta">Niphta</tp:taxon-name-part><tp:taxon-name-part taxon-name-part-type="species" reg="halteralis">halteralis</tp:taxon-name-part></tp:taxon-name></italic> group terminalia <bold>A</bold><italic><tp:taxon-name><tp:taxon-name-part taxon-name-part-type="genus" reg="Niphta">N.</tp:taxon-name-part><tp:taxon-name-part taxon-name-part-type="species" reg="acus">acus</tp:taxon-name-part></tp:taxon-name></italic> sp. nov. <bold>B</bold><italic><tp:taxon-name><tp:taxon-name-part taxon-name-part-type="genus" reg="Niphta">N.</tp:taxon-name-part><tp:taxon-name-part taxon-name-part-type="species" reg="downesi">downesi</tp:taxon-name-part></tp:taxon-name></italic> sp. nov. <bold>C</bold><italic><tp:taxon-name><tp:taxon-name-part taxon-name-part-type="genus" reg="Niphta">N.</tp:taxon-name-part><tp:taxon-name-part taxon-name-part-type="species" reg="halteralis">halteralis</tp:taxon-name-part></tp:taxon-name></italic><bold>D</bold><italic><tp:taxon-name><tp:taxon-name-part taxon-name-part-type="genus" reg="Niphta">N.</tp:taxon-name-part><tp:taxon-name-part taxon-name-part-type="species" reg="mapuche">mapuche</tp:taxon-name-part></tp:taxon-name></italic> sp. nov. Abbreviations: cerc, cercus; epand, epandrium; gcx, gonocoxite; gcx pl, gonocoxal plate; gcx pl fl, gonocoxal plate filament; gst, gonostylus; pm, paramere. Scale bars : 0.1 mm.</p></caption><graphic xmlns:xlink="http://www.w3.org/1999/xlink" xlink:href="zookeys-1063-049-g002.jpg" position="float" orientation="portrait" xlink:type="simple" id="oo_600671.jpg"><uri content-type="original_file" xlink:type="simple">https://binary.pensoft.net/fig/600671</uri></graphic></fig><fig id="F3" position="float" orientation="portrait"><object-id xmlns:xlink="http://www.w3.org/1999/xlink" content-type="doi" xlink:type="simple">10.3897/zookeys.1063.71180.figure3</object-id><object-id xmlns:xlink="http://www.w3.org/1999/xlink" content-type="arpha" xlink:type="simple">2F323636-8D04-5E7B-AACA-C18750F71EC8</object-id><label>Figure 3.</label><caption><p>Lateral views of male <italic><tp:taxon-name><tp:taxon-name-part taxon-name-part-type="genus" reg="Niphta">Niphta</tp:taxon-name-part><tp:taxon-name-part taxon-name-part-type="species" reg="halteralis">halteralis</tp:taxon-name-part></tp:taxon-name></italic> group terminalia <bold>A</bold><italic><tp:taxon-name><tp:taxon-name-part taxon-name-part-type="genus" reg="Niphta">N.</tp:taxon-name-part><tp:taxon-name-part taxon-name-part-type="species" reg="acus">acus</tp:taxon-name-part></tp:taxon-name></italic> sp. nov. <bold>B</bold><italic><tp:taxon-name><tp:taxon-name-part taxon-name-part-type="genus" reg="Niphta">N.</tp:taxon-name-part><tp:taxon-name-part taxon-name-part-type="species" reg="downesi">downesi</tp:taxon-name-part></tp:taxon-name></italic> sp. nov. <bold>C</bold><italic><tp:taxon-name><tp:taxon-name-part taxon-name-part-type="genus" reg="Niphta">N.</tp:taxon-name-part><tp:taxon-name-part taxon-name-part-type="species" reg="halteralis">halteralis</tp:taxon-name-part></tp:taxon-name></italic><bold>D</bold><italic><tp:taxon-name><tp:taxon-name-part taxon-name-part-type="genus" reg="Niphta">N.</tp:taxon-name-part><tp:taxon-name-part taxon-name-part-type="species" reg="mapuche">mapuche</tp:taxon-name-part></tp:taxon-name></italic> sp. nov. Abbreviations: cerc, cercus; epand, epandrium; gcx, gonocoxite; gcx pl, gonocoxal plate; gcx pl fl, gonocoxal plate filament; gst, gonostylus; pm, paramere. Scale bars: 0.1 mm.</p></caption><graphic xmlns:xlink="http://www.w3.org/1999/xlink" xlink:href="zookeys-1063-049-g003.jpg" position="float" orientation="portrait" xlink:type="simple" id="oo_600672.jpg"><uri content-type="original_file" xlink:type="simple">https://binary.pensoft.net/fig/600672</uri></graphic></fig><fig id="F4" position="float" orientation="portrait"><object-id xmlns:xlink="http://www.w3.org/1999/xlink" content-type="doi" xlink:type="simple">10.3897/zookeys.1063.71180.figure4</object-id><object-id xmlns:xlink="http://www.w3.org/1999/xlink" content-type="arpha" xlink:type="simple">9DDD52E0-0982-5187-B32E-4DF9FC90F2C0</object-id><label>Figure 4.</label><caption><p>Adult male lateral habitus micrographs of the <italic><tp:taxon-name><tp:taxon-name-part taxon-name-part-type="genus" reg="Niphta">Niphta</tp:taxon-name-part><tp:taxon-name-part taxon-name-part-type="species" reg="halteralis">halteralis</tp:taxon-name-part></tp:taxon-name></italic> group <bold>A</bold><italic><tp:taxon-name><tp:taxon-name-part taxon-name-part-type="genus" reg="Niphta">N.</tp:taxon-name-part><tp:taxon-name-part taxon-name-part-type="species" reg="acus">acus</tp:taxon-name-part></tp:taxon-name></italic> sp. nov. <bold>B</bold><italic><tp:taxon-name><tp:taxon-name-part taxon-name-part-type="genus" reg="Niphta">N.</tp:taxon-name-part><tp:taxon-name-part taxon-name-part-type="species" reg="downesi">downesi</tp:taxon-name-part></tp:taxon-name></italic> sp. nov. <bold>C</bold><italic><tp:taxon-name><tp:taxon-name-part taxon-name-part-type="genus" reg="Niphta">N.</tp:taxon-name-part><tp:taxon-name-part taxon-name-part-type="species" reg="halteralis">halteralis</tp:taxon-name-part></tp:taxon-name></italic><bold>D</bold><italic><tp:taxon-name><tp:taxon-name-part taxon-name-part-type="genus" reg="Niphta">N.</tp:taxon-name-part><tp:taxon-name-part taxon-name-part-type="species" reg="mapuche">mapuche</tp:taxon-name-part></tp:taxon-name></italic> sp. nov. Scale bars: 1.0 mm.</p></caption><graphic xmlns:xlink="http://www.w3.org/1999/xlink" xlink:href="zookeys-1063-049-g004.jpg" position="float" orientation="portrait" xlink:type="simple" id="oo_600673.jpg"><uri content-type="original_file" xlink:type="simple">https://binary.pensoft.net/fig/600673</uri></graphic></fig><fig id="F13" position="float" orientation="portrait"><object-id xmlns:xlink="http://www.w3.org/1999/xlink" content-type="doi" xlink:type="simple">10.3897/zookeys.1063.71180.figure13</object-id><object-id xmlns:xlink="http://www.w3.org/1999/xlink" content-type="arpha" xlink:type="simple">F34B885A-F423-588D-8CB9-35083FF91C7E</object-id><label>Figure 13.</label><caption><p>Female terminalia of the <italic><tp:taxon-name><tp:taxon-name-part taxon-name-part-type="genus" reg="Niphta">Niphta</tp:taxon-name-part><tp:taxon-name-part taxon-name-part-type="species" reg="halteralis">halteralis</tp:taxon-name-part></tp:taxon-name></italic> group <bold>A</bold> lateral, <italic><tp:taxon-name><tp:taxon-name-part taxon-name-part-type="genus" reg="Niphta">N.</tp:taxon-name-part><tp:taxon-name-part taxon-name-part-type="species" reg="acus">acus</tp:taxon-name-part></tp:taxon-name></italic> sp. nov. <bold>B</bold> ventral, <italic><tp:taxon-name><tp:taxon-name-part taxon-name-part-type="genus" reg="Niphta">N.</tp:taxon-name-part><tp:taxon-name-part taxon-name-part-type="species" reg="acus">acus</tp:taxon-name-part></tp:taxon-name></italic> sp. nov. <bold>C</bold> lateral, <italic><tp:taxon-name><tp:taxon-name-part taxon-name-part-type="genus" reg="Niphta">N.</tp:taxon-name-part><tp:taxon-name-part taxon-name-part-type="species" reg="halteralis">halteralis</tp:taxon-name-part></tp:taxon-name></italic><bold>D</bold> ventral, <italic><tp:taxon-name><tp:taxon-name-part taxon-name-part-type="genus" reg="Niphta">N.</tp:taxon-name-part><tp:taxon-name-part taxon-name-part-type="species" reg="halteralis">halteralis</tp:taxon-name-part></tp:taxon-name></italic><bold>E</bold> lateral, <italic><tp:taxon-name><tp:taxon-name-part taxon-name-part-type="genus" reg="Niphta">N.</tp:taxon-name-part><tp:taxon-name-part taxon-name-part-type="species" reg="mapuche">mapuche</tp:taxon-name-part></tp:taxon-name></italic> sp. nov. <bold>F</bold> ventral, <italic><tp:taxon-name><tp:taxon-name-part taxon-name-part-type="genus" reg="Niphta">N.</tp:taxon-name-part><tp:taxon-name-part taxon-name-part-type="species" reg="mapuche">mapuche</tp:taxon-name-part></tp:taxon-name></italic> sp. nov. Abbreviations: cerc, cercus; gen fk, genital fork; hyp vlv, hypogynial valve; hypct, hypoproct; lat arm, lateral arm; S, sternite; spthc p, spermathecal pump; T, tergite; v scl, ventral sclerite. Scale bars: 0.1 mm.</p></caption><graphic xmlns:xlink="http://www.w3.org/1999/xlink" xlink:href="zookeys-1063-049-g013.jpg" position="float" orientation="portrait" xlink:type="simple" id="oo_600682.jpg"><uri content-type="original_file" xlink:type="simple">https://binary.pensoft.net/fig/600682</uri></graphic></fig><fig id="F24" position="float" orientation="portrait"><object-id xmlns:xlink="http://www.w3.org/1999/xlink" content-type="doi" xlink:type="simple">10.3897/zookeys.1063.71180.figure24</object-id><object-id xmlns:xlink="http://www.w3.org/1999/xlink" content-type="arpha" xlink:type="simple">3317A644-F40E-567A-8B40-A6FEC2CE3F0D</object-id><label>Figure 24.</label><caption><p>Known distribution of Chilean <italic><tp:taxon-name><tp:taxon-name-part taxon-name-part-type="genus" reg="Niphta">Niphta</tp:taxon-name-part></tp:taxon-name></italic><bold>A</bold><italic><tp:taxon-name><tp:taxon-name-part taxon-name-part-type="genus" reg="Niphta">N.</tp:taxon-name-part><tp:taxon-name-part taxon-name-part-type="species" reg="halteralis">halteralis</tp:taxon-name-part></tp:taxon-name></italic> group <bold>B</bold><italic><tp:taxon-name><tp:taxon-name-part taxon-name-part-type="genus" reg="Niphta">N.</tp:taxon-name-part><tp:taxon-name-part taxon-name-part-type="species" reg="nudipennis">nudipennis</tp:taxon-name-part></tp:taxon-name></italic> group.</p></caption><graphic xmlns:xlink="http://www.w3.org/1999/xlink" xlink:href="zookeys-1063-049-g024.jpg" position="float" orientation="portrait" xlink:type="simple" id="oo_600693.jpg"><uri content-type="original_file" xlink:type="simple">https://binary.pensoft.net/fig/600693</uri></graphic></fig><fig id="F27" position="float" orientation="portrait"><object-id xmlns:xlink="http://www.w3.org/1999/xlink" content-type="doi" xlink:type="simple">10.3897/zookeys.1063.71180.figure27</object-id><object-id xmlns:xlink="http://www.w3.org/1999/xlink" content-type="arpha" xlink:type="simple">0909F645-F8A8-5049-8495-001A9AC2E36C</object-id><label>Figure 27.</label><caption><p>Examples of thaumaleid habitats in Chile <bold>A</bold> waterfalls where <italic><tp:taxon-name><tp:taxon-name-part taxon-name-part-type="genus" reg="Niphta">Niphta</tp:taxon-name-part><tp:taxon-name-part taxon-name-part-type="species" reg="downesi">downesi</tp:taxon-name-part></tp:taxon-name></italic> sp. nov., <italic><tp:taxon-name><tp:taxon-name-part taxon-name-part-type="genus" reg="Niphta">N.</tp:taxon-name-part><tp:taxon-name-part taxon-name-part-type="species" reg="eurydactyla">eurydactyla</tp:taxon-name-part></tp:taxon-name></italic> sp. nov. and <italic><tp:taxon-name><tp:taxon-name-part taxon-name-part-type="genus" reg="Niphta">N.</tp:taxon-name-part><tp:taxon-name-part taxon-name-part-type="species" reg="nudipennis">nudipennis</tp:taxon-name-part></tp:taxon-name></italic> were collected by sweeping adjacent foliage (<named-content xmlns:xlink="http://www.w3.org/1999/xlink" content-type="dwc:verbatimCoordinates" xlink:type="simple"><named-content content-type="geo-json" specific-use="{&#34;type&#34;:&#34;Point&#34;,&#34;coordinates&#34;:[-72.281889,-40.332972]}" id="NCID0ED2CI" xlink:type="simple">40°19'58.7"S 72°16'54.8"W</named-content></named-content>) <bold>B</bold> collection site of <italic><tp:taxon-name><tp:taxon-name-part taxon-name-part-type="genus" reg="Niphta">N.</tp:taxon-name-part><tp:taxon-name-part taxon-name-part-type="species" reg="bispinosa">bispinosa</tp:taxon-name-part></tp:taxon-name></italic> sp. nov. (<named-content xmlns:xlink="http://www.w3.org/1999/xlink" content-type="dwc:verbatimCoordinates" xlink:type="simple"><named-content content-type="geo-json" specific-use="{&#34;type&#34;:&#34;Point&#34;,&#34;coordinates&#34;:[-70.810278,-34.996889]}" id="NCID0EY2CI" xlink:type="simple">34°59'48.8"S 70°48'37.0"W</named-content></named-content>) (after Pivar <italic>et al</italic>. 2020) <bold>C</bold> type locality of <italic><tp:taxon-name><tp:taxon-name-part taxon-name-part-type="genus" reg="Niphta">N.</tp:taxon-name-part><tp:taxon-name-part taxon-name-part-type="species" reg="acus">acus</tp:taxon-name-part></tp:taxon-name></italic> sp. nov., specimens were mainly collected from plants on left (<named-content xmlns:xlink="http://www.w3.org/1999/xlink" content-type="dwc:verbatimCoordinates" xlink:type="simple"><named-content content-type="geo-json" specific-use="{&#34;type&#34;:&#34;Point&#34;,&#34;coordinates&#34;:[-71.701083,-37.775222]}" id="NCID0EP3CI" xlink:type="simple">37°46'30.8"S 71°42'03.9"W</named-content></named-content>) <bold>D</bold> rock face seep, type locality of <italic><tp:taxon-name><tp:taxon-name-part taxon-name-part-type="genus" reg="Niphta">N.</tp:taxon-name-part><tp:taxon-name-part taxon-name-part-type="species" reg="bispinosa">bispinosa</tp:taxon-name-part></tp:taxon-name></italic> sp. nov. (<named-content xmlns:xlink="http://www.w3.org/1999/xlink" content-type="dwc:verbatimCoordinates" xlink:type="simple"><named-content content-type="geo-json" specific-use="{&#34;type&#34;:&#34;Point&#34;,&#34;coordinates&#34;:[-70.822000,-34.996306]}" id="NCID0EE4CI" xlink:type="simple">34°59'46.7"S 70°49'19.2"W</named-content></named-content>) <bold>E</bold> Chiloé, <italic><tp:taxon-name><tp:taxon-name-part taxon-name-part-type="genus" reg="Niphta">N.</tp:taxon-name-part><tp:taxon-name-part taxon-name-part-type="species" reg="nudipennis">nudipennis</tp:taxon-name-part></tp:taxon-name></italic> was collected at a small waterfall next to the larger Cascada Tocoihue, Pivar is shown for scale (<named-content xmlns:xlink="http://www.w3.org/1999/xlink" content-type="dwc:verbatimCoordinates" xlink:type="simple"><named-content content-type="geo-json" specific-use="{&#34;type&#34;:&#34;Point&#34;,&#34;coordinates&#34;:[-73.435806,-42.305639]}" id="NCID0EZ4CI" xlink:type="simple">42°18'20.3"S 73°26'08.9"W</named-content></named-content>); F, Puente El Salto, <italic><tp:taxon-name><tp:taxon-name-part taxon-name-part-type="genus" reg="Niphta">N.</tp:taxon-name-part><tp:taxon-name-part taxon-name-part-type="species" reg="halteralis">halteralis</tp:taxon-name-part></tp:taxon-name></italic> was collected above the falls, Pivar is shown above the falls for scale (<named-content xmlns:xlink="http://www.w3.org/1999/xlink" content-type="dwc:verbatimCoordinates" xlink:type="simple"><named-content content-type="geo-json" specific-use="{&#34;type&#34;:&#34;Point&#34;,&#34;coordinates&#34;:[-72.287389,-41.524778]}" id="NCID0EM5CI" xlink:type="simple">41°31'29.2"S 72°17'14.6"W</named-content></named-content>).</p></caption><graphic xmlns:xlink="http://www.w3.org/1999/xlink" xlink:href="zookeys-1063-049-g027.jpg" position="float" orientation="portrait" xlink:type="simple" id="oo_600696.jpg"><uri content-type="original_file" xlink:type="simple">https://binary.pensoft.net/fig/600696</uri></graphic></fig></tp:treatment-sec><ref-list><ref id="B28"><mixed-citation xmlns:xlink="http://www.w3.org/1999/xlink" xlink:type="simple"><person-group><name name-style="western"><surname>Theischinger</surname><given-names>G</given-names></name></person-group> (<year>1986</year>) <article-title>Australian <tp:taxon-name><tp:taxon-name-part taxon-name-part-type="family">Thaumaleidae</tp:taxon-name-part></tp:taxon-name> (<tp:taxon-name><tp:taxon-name-part taxon-name-part-type="class">Insecta</tp:taxon-name-part></tp:taxon-name>: <tp:taxon-name><tp:taxon-name-part taxon-name-part-type="order">Diptera</tp:taxon-name-part></tp:taxon-name>).</article-title><source>Records of the Australian Museum</source><volume>38</volume>: <fpage>291</fpage>–<lpage>317</lpage>. <ext-link xlink:type="simple" ext-link-type="doi" xlink:href="10.3853/j.0067-1975.38.1986.184">https://doi.org/10.3853/j.0067-1975.38.1986.184</ext-link></mixed-citation></ref></ref-list></tp:taxon-treatment>
