# Supplementary material for: Revision of the genus Niphta (Diptera, Thaumaleidae) Theischinger of South America, with descriptions of nine new species and a new immature morphotype
Source: Zookeys. 2021 Oct 19;1063:49–104. doi: 10.3897/zookeys.1063.71180 (PMC8548288; doi:10.3897/zookeys.1063.71180)
Supplement: XML Treatment for Niphta mapuche [file zookeys.1063.71180-treatment5.xml]

<!DOCTYPE tp:taxon-treatment
  PUBLIC "-//TaxonX//DTD Taxonomic Treatment Publishing DTD v0 20100105//EN" "tax-treatment-NSO.dtd">
<tp:taxon-treatment xmlns:tp="http://www.plazi.org/taxpub"><tp:treatment-meta><kwd-group><label>Taxon classification</label><kwd><named-content xmlns:xlink="http://www.w3.org/1999/xlink" content-type="kingdom">Animalia</named-content></kwd><kwd><named-content xmlns:xlink="http://www.w3.org/1999/xlink" content-type="order">Diptera</named-content></kwd><kwd><named-content xmlns:xlink="http://www.w3.org/1999/xlink" content-type="family">Thaumaleidae</named-content></kwd></kwd-group><mixed-citation publication-type="journal"><person-group><name><surname>Pivar</surname><given-names>Robert J.</given-names></name><name><surname>Sinclair</surname><given-names>Bradley J.</given-names></name><name><surname>Moulton</surname><given-names>John K.</given-names></name></person-group><article-title>Revision of the genus <italic><tp:taxon-name><tp:taxon-name-part taxon-name-part-type="genus" reg="Niphta">Niphta</tp:taxon-name-part></tp:taxon-name></italic> (<tp:taxon-name><tp:taxon-name-part taxon-name-part-type="order">Diptera</tp:taxon-name-part></tp:taxon-name>, <tp:taxon-name><tp:taxon-name-part taxon-name-part-type="family">Thaumaleidae</tp:taxon-name-part></tp:taxon-name>) Theischinger of South America, with descriptions of nine new species and a new immature morphotype</article-title><source>Zookeys</source><day>19</day><month>10</month><year>2021</year><volume>1063</volume><fpage>49</fpage><lpage>104</lpage><pub-id pub-id-type="doi">10.3897/zookeys.1063.71180</pub-id></mixed-citation></tp:treatment-meta><tp:nomenclature><tp:taxon-name>
            <object-id xmlns:xlink="http://www.w3.org/1999/xlink" content-type="arpha" xlink:type="simple">F6C00F4B-0894-51EB-9C4F-8FC2B3C87AA7</object-id>
            <tp:taxon-name-part taxon-name-part-type="genus" reg="Niphta">Niphta</tp:taxon-name-part>
            <tp:taxon-name-part taxon-name-part-type="species" reg="mapuche">mapuche</tp:taxon-name-part>
            <object-id xmlns:xlink="http://www.w3.org/1999/xlink" content-type="zoobank" xlink:type="simple">http://zoobank.org/DD325D3C-7AAF-4FB5-9060-42CBCD462511</object-id>
          </tp:taxon-name><tp:taxon-authority>Pivar</tp:taxon-authority><tp:taxon-status xmlns:xlink="http://www.w3.org/1999/xlink" xlink:type="simple">sp. nov.</tp:taxon-status><xref ref-type="fig" rid="F2">Figs 2D</xref><xref ref-type="fig" rid="F3">, 3D</xref><xref ref-type="fig" rid="F4">, 4D</xref><xref ref-type="fig" rid="F13">, 13E, F</xref><xref ref-type="fig" rid="F20">, 20C, D</xref><xref ref-type="fig" rid="F24">, 24A</xref></tp:nomenclature><tp:treatment-sec sec-type="type material" id="SECID0EAVBG"><title>Type material.</title><p><bold><italic>Holotype</italic>:</bold> ♂, glued to point with abdomen in glycerine microvial pinned beneath, labelled: “Chile: Region IX (Araucanía)/ Rte. S-365, 14.xii.2016/ <named-content xmlns:xlink="http://www.w3.org/1999/xlink" content-type="dwc:verbatimCoordinates" xlink:type="simple"><named-content content-type="geo-json" specific-use="{&#34;type&#34;:&#34;Point&#34;,&#34;coordinates&#34;:[-71.614167,-38.774167]}" id="NCID0EOVBG" xlink:type="simple">38°46'27.0"S 71°36'51.0"W</named-content></named-content>/ elev. 809 m, creek/small falls/ J.K. Moulton &amp; R.J. Pivar”; “HOLOTYPE/ <italic><tp:taxon-name><tp:taxon-name-part taxon-name-part-type="genus" reg="Niphta">Niphta</tp:taxon-name-part></tp:taxon-name></italic>/ <italic><tp:taxon-name><tp:taxon-name-part taxon-name-part-type="genus" reg="Niphta"/><tp:taxon-name-part taxon-name-part-type="species" reg="mapuche">mapuche</tp:taxon-name-part></tp:taxon-name></italic>/ Pivar [red label]” (<named-content xmlns:xlink="http://www.w3.org/1999/xlink" content-type="dwc:institutional_code" xlink:type="simple">CNC</named-content>). <bold><italic>Allotype</italic></bold>: ♀, same label data as holotype (<named-content xmlns:xlink="http://www.w3.org/1999/xlink" content-type="dwc:institutional_code" xlink:type="simple">CNC</named-content>). <bold><italic>Paratypes</italic></bold>: Chile: Region VIII (Bío Bío): Rte. Q-61, 8.xii.2016, <named-content xmlns:xlink="http://www.w3.org/1999/xlink" content-type="dwc:verbatimCoordinates" xlink:type="simple"><named-content content-type="geo-json" specific-use="{&#34;type&#34;:&#34;Point&#34;,&#34;coordinates&#34;:[-71.679611,-37.806333]}" id="NCID0EXWBG" xlink:type="simple">37°48'22.8"S 71°40'46.6"W</named-content></named-content>, elev. 379 m, cascading creek, J.K. Moulton &amp; R.J. Pivar (2♂, 1♀*); Rte. Q-689, 8.xii.2016, <named-content xmlns:xlink="http://www.w3.org/1999/xlink" content-type="dwc:verbatimCoordinates" xlink:type="simple"><named-content content-type="geo-json" specific-use="{&#34;type&#34;:&#34;Point&#34;,&#34;coordinates&#34;:[-71.595333,-37.915444]}" id="NCID0E6WBG" xlink:type="simple">37°54'55.6"S 71°35'43.2"W</named-content></named-content>, elev. 552 m, cascading creek, J.K. Moulton &amp; R.J. Pivar (2♀*); Region IX (Araucanía): nr. Tolhuaca N.P., Rte. 71, 15.xii.2016, <named-content xmlns:xlink="http://www.w3.org/1999/xlink" content-type="dwc:verbatimCoordinates" xlink:type="simple"><named-content content-type="geo-json" specific-use="{&#34;type&#34;:&#34;Point&#34;,&#34;coordinates&#34;:[-71.818833,-38.223194]}" id="NCID0EHXBG" xlink:type="simple">38°13'23.5"S 71°49'07.8"W</named-content></named-content>, elev. 934 m, stream, J.K. Moulton &amp; R.J. Pivar (1♂); Rte. S-365, 14.xii.2016, <named-content xmlns:xlink="http://www.w3.org/1999/xlink" content-type="dwc:verbatimCoordinates" xlink:type="simple"><named-content content-type="geo-json" specific-use="{&#34;type&#34;:&#34;Point&#34;,&#34;coordinates&#34;:[-71.614167,-38.774167]}" id="NCID0EPXBG" xlink:type="simple">38°46'27.0"S 71°36'51.0"W</named-content></named-content>, elev. 809 m, creek/small falls, J.K. Moulton &amp; R.J. Pivar (4♂, 1♀*); Salto El Léon (spray zone at base), 2.xii.2013, <named-content xmlns:xlink="http://www.w3.org/1999/xlink" content-type="dwc:verbatimCoordinates" xlink:type="simple"><named-content content-type="geo-json" specific-use="{&#34;type&#34;:&#34;Point&#34;,&#34;coordinates&#34;:[-71.761750,-39.419694]}" id="NCID0EXXBG" xlink:type="simple">39°25'10.9"S 71°45'42.3"W</named-content></named-content>, elev. 760 m, madicolous habitats, G.W. Courtney (CH13080) (3♀*, 4 pupal exuviae); same label data as previous except, 3.x.2007 (8 larvae); upper Rio Malleco @ Rd Xing, 25.xii.2013, <named-content xmlns:xlink="http://www.w3.org/1999/xlink" content-type="dwc:verbatimCoordinates" xlink:type="simple"><named-content content-type="geo-json" specific-use="{&#34;type&#34;:&#34;Point&#34;,&#34;coordinates&#34;:[-71.744667,-38.222222]}" id="NCID0E6XBG" xlink:type="simple">38°13'20.0"S 71°44'40.8"W</named-content></named-content>, elev. 1040 m, from riffle rocks, G.W. Courtney (CH13–030) (7 larvae*); Region X (Los Lagos): Parque Nacional Alerce Andino, culvert falls above Sargazo GS, 1.xii.2008, <named-content xmlns:xlink="http://www.w3.org/1999/xlink" content-type="dwc:verbatimCoordinates" xlink:type="simple"><named-content content-type="geo-json" specific-use="{&#34;type&#34;:&#34;Point&#34;,&#34;coordinates&#34;:[-72.620500,-41.508833]}" id="NCID0EHYBG" xlink:type="simple">41°30'31.8"S 72°37'13.8"W</named-content></named-content>, elev. 335 m, G.W. Courtney (CH08–23) (4 larvae*); Region XIV (Los Ríos): Estero Altura Pazas on Cosh-Liq Rd., 1.xii.2013, <named-content xmlns:xlink="http://www.w3.org/1999/xlink" content-type="dwc:verbatimCoordinates" xlink:type="simple"><named-content content-type="geo-json" specific-use="{&#34;type&#34;:&#34;Point&#34;,&#34;coordinates&#34;:[-71.939483,-39.745500]}" id="NCID0EPYBG" xlink:type="simple">39°44'43.8"S 71°56'22.14"W</named-content></named-content>, elev. 385 m, on wetted rock, G.W. Courtney (CH13–079) (6 larvae*); Rte. T-29, Puente Altura Pazas, 14.xii.2016, <named-content xmlns:xlink="http://www.w3.org/1999/xlink" content-type="dwc:verbatimCoordinates" xlink:type="simple"><named-content content-type="geo-json" specific-use="{&#34;type&#34;:&#34;Point&#34;,&#34;coordinates&#34;:[-71.940111,-39.745444]}" id="NCID0EXYBG" xlink:type="simple">39°44'43.6"S 71°56'24.4"W</named-content></named-content>, elev. 363 m, cascading creek, J.K. Moulton &amp; R.J. Pivar (2♂, 2♀*).</p></tp:treatment-sec><tp:treatment-sec sec-type="Recognition" id="SECID0E3YBG"><title>Recognition.</title><p>This species is recognised by the paramere being mostly hidden within the epandrium in lateral view, giving the paramere a two-filament appearance. The gonostylus is less recurved than that of <italic><tp:taxon-name><tp:taxon-name-part taxon-name-part-type="genus" reg="Niphta">N.</tp:taxon-name-part><tp:taxon-name-part taxon-name-part-type="species" reg="downesi">downesi</tp:taxon-name-part></tp:taxon-name></italic>.</p></tp:treatment-sec><tp:treatment-sec sec-type="description" id="SECID0ENZBG"><title>Description.</title><p>The descriptions of <italic><tp:taxon-name><tp:taxon-name-part taxon-name-part-type="genus" reg="Niphta">N.</tp:taxon-name-part><tp:taxon-name-part taxon-name-part-type="species" reg="mapuche">mapuche</tp:taxon-name-part></tp:taxon-name></italic> differ from that of <italic><tp:taxon-name><tp:taxon-name-part taxon-name-part-type="genus" reg="Niphta">N.</tp:taxon-name-part><tp:taxon-name-part taxon-name-part-type="species" reg="acus">acus</tp:taxon-name-part></tp:taxon-name></italic> in the following regards:</p><p><bold>Male.</bold><italic>n</italic> = 10.</p><p><italic>Length</italic> 1.4–2.5 mm.</p><p><italic>Colouration</italic> (Fig. <xref ref-type="fig" rid="F4">4D</xref>). Head dull, black; pronotum and postpronotum brown; prescutum and mesoscutum shiny, blackish brown, pleura brown; katepisternum brown with blackish brown margins; base of halter light brown turning black medially, knob creamy yellow; legs ranging from pale brown to blackish brown; abdomen blackish brown, posterior margins creamy; terminalia variable in colour from blackish brown to grey.</p><p><italic>Head</italic>. Flagellomeres 1–3 subquadrate, 1 expanded, 2 × as wide as next segment, as long as 2 and 3 combined.</p><p><italic>Abdomen</italic>. Abdominal sternite 2 with few setae restricted to laterad on posterior third; sternites 3–7 with setae restricted to lateral margins and middle third; sternite 8 with three or fewer setae medially and on lateral margins.</p><p><italic>Terminalia</italic> (Figs <xref ref-type="fig" rid="F2">2D</xref>, <xref ref-type="fig" rid="F3">3D</xref>). Gonocoxite subquadrate; posterior inner margin slightly produced into pointed projection, outer margin notched. Gonostylus short, less than half-length of cercus, strongly curved lateroventrally throughout; apex pointed; outer margin bearing laterally directed setae. Parameres distally fused, widest at point of fusion; not reaching posterior margin of epandrium; dividing into two pointed, filamentous projections medially; shorter ventral filament not extended beyond gonostyli, apex directed posteriorly; longer dorsal filament not extended to posterior margin of epandrium, at most slightly beyond base of cercus, apex projected slightly posterodorsally. Gonocoxal plate broad, well sclerotised, tongue-like plate extending anteroventrally; gonocoxal apodeme with secondary structure comprising single short, indistinct filament, running along interior of paramere, ending before apical margin of gonostylus. Cercus trapezoidal.</p><p><bold>Female.</bold><italic>n</italic> = 10.</p><p>Similar to male except as follows: <italic>Terminalia</italic> (Fig. <xref ref-type="fig" rid="F13">13E, F</xref>). Hypogynial valve not projected beyond tergite 9; posterior margin deeply emarginated in ventral view, forming two triangular lobes; lateral margin sclerotised at base. Tergite 9 triangular in lateral view. Sternite 9 (genital fork) slender, Y-shaped; lateral arms not extended beyond hypogynial valve, fused distally forming rounded posterior margin; lightly sclerotised ventral plate at base of hypogynial valve. Two sclerotised, tube-like structures dorsal to genital fork, spermathecal pumps perhaps; spermathecal receptacles and ducts not observed.</p><p><bold>Pupa.</bold><italic>n</italic> = 4 (not figured due to condition of specimens).</p><p><italic>Length</italic> 3.5–4.0 mm.</p><p><italic>Head</italic>. Setae not observed.</p><p><italic>Thorax</italic>. Hindleg concealed behind wing sheath, only apex visible between apex of foreleg and wing sheath, slightly shorter than foreleg, but longer than wing sheath. Wing sheaths with large tubercle at base, setae not visible.</p><p><italic>Abdomen</italic>. Setae not visible on tergites 1–8.</p><p><bold>Larva.</bold><italic>n</italic> = 17.</p><p><italic>Length of final instar</italic> 6.3–6.7 mm.</p><p><italic>Colouration</italic>. Head capsule variable, ranging from light brown to black. Body mottled brown and grey, possibly pale brown to creamy; cream coloured ventrally.</p><p><italic>Head capsule</italic> (Fig. <xref ref-type="fig" rid="F20">20C, D</xref>). Tubercles below and beside eye bifurcate; two tubercles between ecdysial line, upper tubercle bi- or trifurcate.</p><p><italic>Abdomen</italic>. Tergites 1–7 with lateral adhesive structure swelling bearing five setae, two lateral, three basal.</p></tp:treatment-sec><tp:treatment-sec sec-type="material" id="SECID0EN4BG"><title>Additional material examined.</title><p>Known only from the type series.</p></tp:treatment-sec><tp:treatment-sec sec-type="distribution" id="SECID0ES4BG"><title>Distribution.</title><p>Known from the southern Andes of Chile (Fig. <xref ref-type="fig" rid="F24">24A</xref>).</p></tp:treatment-sec><tp:treatment-sec sec-type="etymology" id="SECID0E34BG"><title>Etymology.</title><p>This species is named after the Mapuche (<italic>mapu</italic>, land, <italic>che</italic>, people) indigenous peoples, who since ~ 500 B.C., have inhabited the regions of southern Chile, where <italic><tp:taxon-name><tp:taxon-name-part taxon-name-part-type="genus" reg="Niphta">N.</tp:taxon-name-part><tp:taxon-name-part taxon-name-part-type="species" reg="mapuche">mapuche</tp:taxon-name-part></tp:taxon-name></italic> is known.</p></tp:treatment-sec><tp:treatment-sec sec-type="Bionomics" id="SECID0ER5BG"><title>Bionomics.</title><p>This is a mid-elevation species. Adults were observed flying around and resting on leaf tips, roughly two meters from the nearest splash zones. Larvae and pupae have ventral adhesive structures and were collected only from rocky substrates at the margin of a waterfall.</p><sec sec-type="The N. nudipennis group" id="SECID0EW5BG"><title>The <italic><tp:taxon-name><tp:taxon-name-part taxon-name-part-type="genus" reg="Niphta">N.</tp:taxon-name-part><tp:taxon-name-part taxon-name-part-type="species" reg="nudipennis">nudipennis</tp:taxon-name-part></tp:taxon-name></italic> group</title></sec></tp:treatment-sec><tp:treatment-sec><!--Section generated to contain objects referenced in tp:taxon-treatment.--><fig id="F2" position="float" orientation="portrait"><object-id xmlns:xlink="http://www.w3.org/1999/xlink" content-type="doi" xlink:type="simple">10.3897/zookeys.1063.71180.figure2</object-id><object-id xmlns:xlink="http://www.w3.org/1999/xlink" content-type="arpha" xlink:type="simple">71218CF0-6167-5BC1-91F1-0E56E67C0CF9</object-id><label>Figure 2.</label><caption><p>Ventral views of male <italic><tp:taxon-name><tp:taxon-name-part taxon-name-part-type="genus" reg="Niphta">Niphta</tp:taxon-name-part><tp:taxon-name-part taxon-name-part-type="species" reg="halteralis">halteralis</tp:taxon-name-part></tp:taxon-name></italic> group terminalia <bold>A</bold><italic><tp:taxon-name><tp:taxon-name-part taxon-name-part-type="genus" reg="Niphta">N.</tp:taxon-name-part><tp:taxon-name-part taxon-name-part-type="species" reg="acus">acus</tp:taxon-name-part></tp:taxon-name></italic> sp. nov. <bold>B</bold><italic><tp:taxon-name><tp:taxon-name-part taxon-name-part-type="genus" reg="Niphta">N.</tp:taxon-name-part><tp:taxon-name-part taxon-name-part-type="species" reg="downesi">downesi</tp:taxon-name-part></tp:taxon-name></italic> sp. nov. <bold>C</bold><italic><tp:taxon-name><tp:taxon-name-part taxon-name-part-type="genus" reg="Niphta">N.</tp:taxon-name-part><tp:taxon-name-part taxon-name-part-type="species" reg="halteralis">halteralis</tp:taxon-name-part></tp:taxon-name></italic><bold>D</bold><italic><tp:taxon-name><tp:taxon-name-part taxon-name-part-type="genus" reg="Niphta">N.</tp:taxon-name-part><tp:taxon-name-part taxon-name-part-type="species" reg="mapuche">mapuche</tp:taxon-name-part></tp:taxon-name></italic> sp. nov. Abbreviations: cerc, cercus; epand, epandrium; gcx, gonocoxite; gcx pl, gonocoxal plate; gcx pl fl, gonocoxal plate filament; gst, gonostylus; pm, paramere. Scale bars : 0.1 mm.</p></caption><graphic xmlns:xlink="http://www.w3.org/1999/xlink" xlink:href="zookeys-1063-049-g002.jpg" position="float" orientation="portrait" xlink:type="simple" id="oo_600671.jpg"><uri content-type="original_file" xlink:type="simple">https://binary.pensoft.net/fig/600671</uri></graphic></fig><fig id="F3" position="float" orientation="portrait"><object-id xmlns:xlink="http://www.w3.org/1999/xlink" content-type="doi" xlink:type="simple">10.3897/zookeys.1063.71180.figure3</object-id><object-id xmlns:xlink="http://www.w3.org/1999/xlink" content-type="arpha" xlink:type="simple">2F323636-8D04-5E7B-AACA-C18750F71EC8</object-id><label>Figure 3.</label><caption><p>Lateral views of male <italic><tp:taxon-name><tp:taxon-name-part taxon-name-part-type="genus" reg="Niphta">Niphta</tp:taxon-name-part><tp:taxon-name-part taxon-name-part-type="species" reg="halteralis">halteralis</tp:taxon-name-part></tp:taxon-name></italic> group terminalia <bold>A</bold><italic><tp:taxon-name><tp:taxon-name-part taxon-name-part-type="genus" reg="Niphta">N.</tp:taxon-name-part><tp:taxon-name-part taxon-name-part-type="species" reg="acus">acus</tp:taxon-name-part></tp:taxon-name></italic> sp. nov. <bold>B</bold><italic><tp:taxon-name><tp:taxon-name-part taxon-name-part-type="genus" reg="Niphta">N.</tp:taxon-name-part><tp:taxon-name-part taxon-name-part-type="species" reg="downesi">downesi</tp:taxon-name-part></tp:taxon-name></italic> sp. nov. <bold>C</bold><italic><tp:taxon-name><tp:taxon-name-part taxon-name-part-type="genus" reg="Niphta">N.</tp:taxon-name-part><tp:taxon-name-part taxon-name-part-type="species" reg="halteralis">halteralis</tp:taxon-name-part></tp:taxon-name></italic><bold>D</bold><italic><tp:taxon-name><tp:taxon-name-part taxon-name-part-type="genus" reg="Niphta">N.</tp:taxon-name-part><tp:taxon-name-part taxon-name-part-type="species" reg="mapuche">mapuche</tp:taxon-name-part></tp:taxon-name></italic> sp. nov. Abbreviations: cerc, cercus; epand, epandrium; gcx, gonocoxite; gcx pl, gonocoxal plate; gcx pl fl, gonocoxal plate filament; gst, gonostylus; pm, paramere. Scale bars: 0.1 mm.</p></caption><graphic xmlns:xlink="http://www.w3.org/1999/xlink" xlink:href="zookeys-1063-049-g003.jpg" position="float" orientation="portrait" xlink:type="simple" id="oo_600672.jpg"><uri content-type="original_file" xlink:type="simple">https://binary.pensoft.net/fig/600672</uri></graphic></fig><fig id="F4" position="float" orientation="portrait"><object-id xmlns:xlink="http://www.w3.org/1999/xlink" content-type="doi" xlink:type="simple">10.3897/zookeys.1063.71180.figure4</object-id><object-id xmlns:xlink="http://www.w3.org/1999/xlink" content-type="arpha" xlink:type="simple">9DDD52E0-0982-5187-B32E-4DF9FC90F2C0</object-id><label>Figure 4.</label><caption><p>Adult male lateral habitus micrographs of the <italic><tp:taxon-name><tp:taxon-name-part taxon-name-part-type="genus" reg="Niphta">Niphta</tp:taxon-name-part><tp:taxon-name-part taxon-name-part-type="species" reg="halteralis">halteralis</tp:taxon-name-part></tp:taxon-name></italic> group <bold>A</bold><italic><tp:taxon-name><tp:taxon-name-part taxon-name-part-type="genus" reg="Niphta">N.</tp:taxon-name-part><tp:taxon-name-part taxon-name-part-type="species" reg="acus">acus</tp:taxon-name-part></tp:taxon-name></italic> sp. nov. <bold>B</bold><italic><tp:taxon-name><tp:taxon-name-part taxon-name-part-type="genus" reg="Niphta">N.</tp:taxon-name-part><tp:taxon-name-part taxon-name-part-type="species" reg="downesi">downesi</tp:taxon-name-part></tp:taxon-name></italic> sp. nov. <bold>C</bold><italic><tp:taxon-name><tp:taxon-name-part taxon-name-part-type="genus" reg="Niphta">N.</tp:taxon-name-part><tp:taxon-name-part taxon-name-part-type="species" reg="halteralis">halteralis</tp:taxon-name-part></tp:taxon-name></italic><bold>D</bold><italic><tp:taxon-name><tp:taxon-name-part taxon-name-part-type="genus" reg="Niphta">N.</tp:taxon-name-part><tp:taxon-name-part taxon-name-part-type="species" reg="mapuche">mapuche</tp:taxon-name-part></tp:taxon-name></italic> sp. nov. Scale bars: 1.0 mm.</p></caption><graphic xmlns:xlink="http://www.w3.org/1999/xlink" xlink:href="zookeys-1063-049-g004.jpg" position="float" orientation="portrait" xlink:type="simple" id="oo_600673.jpg"><uri content-type="original_file" xlink:type="simple">https://binary.pensoft.net/fig/600673</uri></graphic></fig><fig id="F13" position="float" orientation="portrait"><object-id xmlns:xlink="http://www.w3.org/1999/xlink" content-type="doi" xlink:type="simple">10.3897/zookeys.1063.71180.figure13</object-id><object-id xmlns:xlink="http://www.w3.org/1999/xlink" content-type="arpha" xlink:type="simple">F34B885A-F423-588D-8CB9-35083FF91C7E</object-id><label>Figure 13.</label><caption><p>Female terminalia of the <italic><tp:taxon-name><tp:taxon-name-part taxon-name-part-type="genus" reg="Niphta">Niphta</tp:taxon-name-part><tp:taxon-name-part taxon-name-part-type="species" reg="halteralis">halteralis</tp:taxon-name-part></tp:taxon-name></italic> group <bold>A</bold> lateral, <italic><tp:taxon-name><tp:taxon-name-part taxon-name-part-type="genus" reg="Niphta">N.</tp:taxon-name-part><tp:taxon-name-part taxon-name-part-type="species" reg="acus">acus</tp:taxon-name-part></tp:taxon-name></italic> sp. nov. <bold>B</bold> ventral, <italic><tp:taxon-name><tp:taxon-name-part taxon-name-part-type="genus" reg="Niphta">N.</tp:taxon-name-part><tp:taxon-name-part taxon-name-part-type="species" reg="acus">acus</tp:taxon-name-part></tp:taxon-name></italic> sp. nov. <bold>C</bold> lateral, <italic><tp:taxon-name><tp:taxon-name-part taxon-name-part-type="genus" reg="Niphta">N.</tp:taxon-name-part><tp:taxon-name-part taxon-name-part-type="species" reg="halteralis">halteralis</tp:taxon-name-part></tp:taxon-name></italic><bold>D</bold> ventral, <italic><tp:taxon-name><tp:taxon-name-part taxon-name-part-type="genus" reg="Niphta">N.</tp:taxon-name-part><tp:taxon-name-part taxon-name-part-type="species" reg="halteralis">halteralis</tp:taxon-name-part></tp:taxon-name></italic><bold>E</bold> lateral, <italic><tp:taxon-name><tp:taxon-name-part taxon-name-part-type="genus" reg="Niphta">N.</tp:taxon-name-part><tp:taxon-name-part taxon-name-part-type="species" reg="mapuche">mapuche</tp:taxon-name-part></tp:taxon-name></italic> sp. nov. <bold>F</bold> ventral, <italic><tp:taxon-name><tp:taxon-name-part taxon-name-part-type="genus" reg="Niphta">N.</tp:taxon-name-part><tp:taxon-name-part taxon-name-part-type="species" reg="mapuche">mapuche</tp:taxon-name-part></tp:taxon-name></italic> sp. nov. Abbreviations: cerc, cercus; gen fk, genital fork; hyp vlv, hypogynial valve; hypct, hypoproct; lat arm, lateral arm; S, sternite; spthc p, spermathecal pump; T, tergite; v scl, ventral sclerite. Scale bars: 0.1 mm.</p></caption><graphic xmlns:xlink="http://www.w3.org/1999/xlink" xlink:href="zookeys-1063-049-g013.jpg" position="float" orientation="portrait" xlink:type="simple" id="oo_600682.jpg"><uri content-type="original_file" xlink:type="simple">https://binary.pensoft.net/fig/600682</uri></graphic></fig><fig id="F20" position="float" orientation="portrait"><object-id xmlns:xlink="http://www.w3.org/1999/xlink" content-type="doi" xlink:type="simple">10.3897/zookeys.1063.71180.figure20</object-id><object-id xmlns:xlink="http://www.w3.org/1999/xlink" content-type="arpha" xlink:type="simple">241DDB73-FB01-533C-B89A-8E061B023AB8</object-id><label>Figure 20.</label><caption><p><italic><tp:taxon-name><tp:taxon-name-part taxon-name-part-type="genus" reg="Niphta">Niphta</tp:taxon-name-part><tp:taxon-name-part taxon-name-part-type="species" reg="halteralis">halteralis</tp:taxon-name-part></tp:taxon-name></italic> group larval head capsules with setae and sensory pits numbered <bold>A</bold> anterior, <italic><tp:taxon-name><tp:taxon-name-part taxon-name-part-type="genus" reg="Niphta">N.</tp:taxon-name-part><tp:taxon-name-part taxon-name-part-type="species" reg="acus">acus</tp:taxon-name-part></tp:taxon-name></italic> sp. nov. <bold>B</bold> lateral, <italic><tp:taxon-name><tp:taxon-name-part taxon-name-part-type="genus" reg="Niphta">N.</tp:taxon-name-part><tp:taxon-name-part taxon-name-part-type="species" reg="acus">acus</tp:taxon-name-part></tp:taxon-name></italic> sp. nov. <bold>C</bold> anterior, <italic><tp:taxon-name><tp:taxon-name-part taxon-name-part-type="genus" reg="Niphta">N.</tp:taxon-name-part><tp:taxon-name-part taxon-name-part-type="species" reg="mapuche">mapuche</tp:taxon-name-part></tp:taxon-name></italic> sp. nov. <bold>D</bold> lateral, <italic><tp:taxon-name><tp:taxon-name-part taxon-name-part-type="genus" reg="Niphta">N.</tp:taxon-name-part><tp:taxon-name-part taxon-name-part-type="species" reg="mapuche">mapuche</tp:taxon-name-part></tp:taxon-name></italic> sp. nov. Abbreviations: sp, sensory pit. Scale bars: 0.1 mm.</p></caption><graphic xmlns:xlink="http://www.w3.org/1999/xlink" xlink:href="zookeys-1063-049-g020.jpg" position="float" orientation="portrait" xlink:type="simple" id="oo_600689.jpg"><uri content-type="original_file" xlink:type="simple">https://binary.pensoft.net/fig/600689</uri></graphic></fig><fig id="F24" position="float" orientation="portrait"><object-id xmlns:xlink="http://www.w3.org/1999/xlink" content-type="doi" xlink:type="simple">10.3897/zookeys.1063.71180.figure24</object-id><object-id xmlns:xlink="http://www.w3.org/1999/xlink" content-type="arpha" xlink:type="simple">3317A644-F40E-567A-8B40-A6FEC2CE3F0D</object-id><label>Figure 24.</label><caption><p>Known distribution of Chilean <italic><tp:taxon-name><tp:taxon-name-part taxon-name-part-type="genus" reg="Niphta">Niphta</tp:taxon-name-part></tp:taxon-name></italic><bold>A</bold><italic><tp:taxon-name><tp:taxon-name-part taxon-name-part-type="genus" reg="Niphta">N.</tp:taxon-name-part><tp:taxon-name-part taxon-name-part-type="species" reg="halteralis">halteralis</tp:taxon-name-part></tp:taxon-name></italic> group <bold>B</bold><italic><tp:taxon-name><tp:taxon-name-part taxon-name-part-type="genus" reg="Niphta">N.</tp:taxon-name-part><tp:taxon-name-part taxon-name-part-type="species" reg="nudipennis">nudipennis</tp:taxon-name-part></tp:taxon-name></italic> group.</p></caption><graphic xmlns:xlink="http://www.w3.org/1999/xlink" xlink:href="zookeys-1063-049-g024.jpg" position="float" orientation="portrait" xlink:type="simple" id="oo_600693.jpg"><uri content-type="original_file" xlink:type="simple">https://binary.pensoft.net/fig/600693</uri></graphic></fig></tp:treatment-sec></tp:taxon-treatment>
