# Supplementary material for: Revision of the genus Niphta (Diptera, Thaumaleidae) Theischinger of South America, with descriptions of nine new species and a new immature morphotype
Source: Zookeys. 2021 Oct 19;1063:49–104. doi: 10.3897/zookeys.1063.71180 (PMC8548288; doi:10.3897/zookeys.1063.71180)
Supplement: XML Treatment for Niphta bifurcata [file zookeys.1063.71180-treatment6.xml]

<!DOCTYPE tp:taxon-treatment
  PUBLIC "-//TaxonX//DTD Taxonomic Treatment Publishing DTD v0 20100105//EN" "tax-treatment-NSO.dtd">
<tp:taxon-treatment xmlns:tp="http://www.plazi.org/taxpub"><tp:treatment-meta><kwd-group><label>Taxon classification</label><kwd><named-content xmlns:xlink="http://www.w3.org/1999/xlink" content-type="kingdom">Animalia</named-content></kwd><kwd><named-content xmlns:xlink="http://www.w3.org/1999/xlink" content-type="order">Diptera</named-content></kwd><kwd><named-content xmlns:xlink="http://www.w3.org/1999/xlink" content-type="family">Thaumaleidae</named-content></kwd></kwd-group><mixed-citation publication-type="journal"><person-group><name><surname>Pivar</surname><given-names>Robert J.</given-names></name><name><surname>Sinclair</surname><given-names>Bradley J.</given-names></name><name><surname>Moulton</surname><given-names>John K.</given-names></name></person-group><article-title>Revision of the genus <italic><tp:taxon-name><tp:taxon-name-part taxon-name-part-type="genus" reg="Niphta">Niphta</tp:taxon-name-part></tp:taxon-name></italic> (<tp:taxon-name><tp:taxon-name-part taxon-name-part-type="order">Diptera</tp:taxon-name-part></tp:taxon-name>, <tp:taxon-name><tp:taxon-name-part taxon-name-part-type="family">Thaumaleidae</tp:taxon-name-part></tp:taxon-name>) Theischinger of South America, with descriptions of nine new species and a new immature morphotype</article-title><source>Zookeys</source><day>19</day><month>10</month><year>2021</year><volume>1063</volume><fpage>49</fpage><lpage>104</lpage><pub-id pub-id-type="doi">10.3897/zookeys.1063.71180</pub-id></mixed-citation></tp:treatment-meta><tp:nomenclature><tp:taxon-name>
            <object-id xmlns:xlink="http://www.w3.org/1999/xlink" content-type="arpha" xlink:type="simple">9EF2ABFC-ED8F-5131-97FB-BAD6DCC06080</object-id>
            <tp:taxon-name-part taxon-name-part-type="genus" reg="Niphta">Niphta</tp:taxon-name-part>
            <tp:taxon-name-part taxon-name-part-type="species" reg="bifurcata">bifurcata</tp:taxon-name-part>
            <object-id xmlns:xlink="http://www.w3.org/1999/xlink" content-type="zoobank" xlink:type="simple">http://zoobank.org/2C174B79-C941-4878-9A41-AC43414033FC</object-id>
          </tp:taxon-name><tp:taxon-authority>Pivar and Moulton</tp:taxon-authority><tp:taxon-status xmlns:xlink="http://www.w3.org/1999/xlink" xlink:type="simple">sp. nov.</tp:taxon-status><xref ref-type="fig" rid="F6">Figs 6A</xref><xref ref-type="fig" rid="F8">, 8A</xref><xref ref-type="fig" rid="F9">, 9A</xref><xref ref-type="fig" rid="F10">, 10A</xref><xref ref-type="fig" rid="F11">, 11A</xref><xref ref-type="fig" rid="F12">, 12A</xref><xref ref-type="fig" rid="F24">, 24B</xref></tp:nomenclature><tp:treatment-sec sec-type="type material" id="SECID0EMBAI"><title>Type material.</title><p><bold><italic>Holotype</italic>:</bold> ♂, glued to point with abdomen in glycerine microvial pinned beneath, labelled: “Chile: Region XIV (Los Ríos)/ Antilhue, Rte. T-35, 9.xii.2016/ <named-content xmlns:xlink="http://www.w3.org/1999/xlink" content-type="dwc:verbatimCoordinates" xlink:type="simple"><named-content content-type="geo-json" specific-use="{&#34;type&#34;:&#34;Point&#34;,&#34;coordinates&#34;:[-72.939611,-39.819389]}" id="NCID0E1BAI" xlink:type="simple">39°49'09.8"S 72°56'22.6"W</named-content></named-content>/ elev. 40 m, roadside creek,/ J.K. Moulton &amp; R.J. Pivar”; “HOLOTYPE/ <italic><tp:taxon-name><tp:taxon-name-part taxon-name-part-type="genus" reg="Niphta">Niphta</tp:taxon-name-part></tp:taxon-name></italic>/ <italic><tp:taxon-name><tp:taxon-name-part taxon-name-part-type="genus" reg="Niphta"/><tp:taxon-name-part taxon-name-part-type="species" reg="bifurcata">bifurcata</tp:taxon-name-part></tp:taxon-name></italic>/ Pivar &amp; Moulton [red label]” (<named-content xmlns:xlink="http://www.w3.org/1999/xlink" content-type="dwc:institutional_code" xlink:type="simple">CNC</named-content>). <bold><italic>Allotype</italic></bold>: ♀*, same data as holotype (<named-content xmlns:xlink="http://www.w3.org/1999/xlink" content-type="dwc:institutional_code" xlink:type="simple">CNC</named-content>). <bold><italic>Paratypes</italic></bold>: Chile: Region XIV (Los Ríos): same data as holotype (2♂).</p></tp:treatment-sec><tp:treatment-sec sec-type="Recognition" id="SECID0EADAI"><title>Recognition.</title><p>This species is recognised by the bifurcate, posterior apex of the cheliform gonostylus and the bifurcate anterior projection of the gonocoxite. It is darker in colouration compared to the closely related <italic><tp:taxon-name><tp:taxon-name-part taxon-name-part-type="genus" reg="Niphta">N.</tp:taxon-name-part><tp:taxon-name-part taxon-name-part-type="species" reg="courtneyi">courtneyi</tp:taxon-name-part></tp:taxon-name></italic>.</p></tp:treatment-sec><tp:treatment-sec sec-type="description" id="SECID0ERDAI"><title>Description.</title><p><bold>Male.</bold><italic>n</italic> = 3.</p><p><italic>Length</italic> 1.7–1.9 mm.</p><p><italic>Colouration</italic> (Figs <xref ref-type="fig" rid="F9">9A</xref>, <xref ref-type="fig" rid="F10">10A</xref>). Head dull, dark brown; pronotum and postpronotum dark brown; postpronotal lobe and lateral margins of prescutum light brown; scutum shiny with three distinct dark brown stripes, pleura light brown; postscutum brown; scutellum shiny, light brown; mediotergite shiny, anterior half light brown, posterior half brown; katepisternum mainly dark brown, light brown near coxa 1; paratergite brown; remaining pteropleuron mainly brown with dispersed light brown and black markings; base of halter pale brown, knob pale yellow; legs pale brown, apex of tarsi darker; abdomen brown; terminalia pale brown.</p><p><italic>Head</italic>. Eyes above antennae broadly joined, with small triangular frons visible above antennae; frons with two strong setae. Flagellomeres 1–3 subquadrate, 1 expanded, twice as wide as next segment, shorter in length than 2 and 3 combined; flagellomeres 4–10 cylindrical, becoming progressively thinner and elongate. Vertex with black setae of uniform length, with longer, black orbital setae.</p><p><italic>Thorax</italic>. Mesoscutum with prominent antealar ridge, bearing three setae, middle seta most pronounced. Scutum clothed dorsally in short, black setulae; notopleural, supra-alar and postsutural setae long, black. Pteropleuron bare. All legs with tarsi simple.</p><fig id="F9" position="float" orientation="portrait"><object-id xmlns:xlink="http://www.w3.org/1999/xlink" content-type="doi" xlink:type="simple">10.3897/zookeys.1063.71180.figure9</object-id><object-id xmlns:xlink="http://www.w3.org/1999/xlink" content-type="arpha" xlink:type="simple">43122FB7-5103-5690-91CB-0E4EF1D95B3B</object-id><label>Figure 9.</label><caption><p>Adult lateral habitus micrographs of the <italic><tp:taxon-name><tp:taxon-name-part taxon-name-part-type="genus" reg="Niphta">Niphta</tp:taxon-name-part><tp:taxon-name-part taxon-name-part-type="species" reg="nudipennis">nudipennis</tp:taxon-name-part></tp:taxon-name></italic> group <bold>A</bold><italic><tp:taxon-name><tp:taxon-name-part taxon-name-part-type="genus" reg="Niphta">N.</tp:taxon-name-part><tp:taxon-name-part taxon-name-part-type="species" reg="bifurcata">bifurcata</tp:taxon-name-part></tp:taxon-name></italic> sp. nov. (♂) <bold>B</bold><italic><tp:taxon-name><tp:taxon-name-part taxon-name-part-type="genus" reg="Niphta">N.</tp:taxon-name-part><tp:taxon-name-part taxon-name-part-type="species" reg="brunnea">brunnea</tp:taxon-name-part></tp:taxon-name></italic> sp. nov. (♂) <bold>C</bold><italic><tp:taxon-name><tp:taxon-name-part taxon-name-part-type="genus" reg="Niphta">N.</tp:taxon-name-part><tp:taxon-name-part taxon-name-part-type="species" reg="courtneyi">courtneyi</tp:taxon-name-part></tp:taxon-name></italic> sp. nov. (♀), abdomen dissected <bold>D</bold><italic><tp:taxon-name><tp:taxon-name-part taxon-name-part-type="genus" reg="Niphta">N.</tp:taxon-name-part><tp:taxon-name-part taxon-name-part-type="species" reg="daniellae">daniellae</tp:taxon-name-part></tp:taxon-name></italic> sp. nov. (♂) <bold>E</bold><italic><tp:taxon-name><tp:taxon-name-part taxon-name-part-type="genus" reg="Niphta">N.</tp:taxon-name-part><tp:taxon-name-part taxon-name-part-type="species" reg="eurydactyla">eurydactyla</tp:taxon-name-part></tp:taxon-name></italic> sp. nov. (♂) <bold>F</bold><italic><tp:taxon-name><tp:taxon-name-part taxon-name-part-type="genus" reg="Niphta">N.</tp:taxon-name-part><tp:taxon-name-part taxon-name-part-type="species" reg="bispinosa">bispinosa</tp:taxon-name-part></tp:taxon-name></italic> sp. nov. (♂), abdomen dissected <bold>G</bold><italic><tp:taxon-name><tp:taxon-name-part taxon-name-part-type="genus" reg="Niphta">N.</tp:taxon-name-part><tp:taxon-name-part taxon-name-part-type="species" reg="nudipennis">nudipennis</tp:taxon-name-part></tp:taxon-name></italic> (♂) <bold>H</bold><italic><tp:taxon-name><tp:taxon-name-part taxon-name-part-type="genus" reg="Niphta">N.</tp:taxon-name-part><tp:taxon-name-part taxon-name-part-type="species" reg="courtneyi">courtneyi</tp:taxon-name-part></tp:taxon-name></italic> sp. nov. (♂), inset with arrow indicating antealar ridge. Scale bars: 1.0 mm.</p></caption><graphic xmlns:xlink="http://www.w3.org/1999/xlink" xlink:href="zookeys-1063-049-g009.jpg" position="float" orientation="portrait" xlink:type="simple" id="oo_600678.jpg"><uri content-type="original_file" xlink:type="simple">https://binary.pensoft.net/fig/600678</uri></graphic></fig><p><italic>Wing</italic>. Wing length: 2.1–2.4 mm. Infuscate throughout, apex somewhat narrowed; C fringed in small setulae, with widely spaced microtrichia; posterior wing margin with closely spaced fringe of microtrichia; Sc incomplete; R<sub>1</sub> and R<sub>1</sub>(+R<sub>2+3</sub>) with three weakenings or depigmented gaps, first slightly beyond R<sub>2+3</sub>, second and third closely approximated, near C; microtrichia of R<sub>1</sub>(+R<sub>2+3</sub>) confined to base near humeral crossvein, remaining veins bare; R flexed into cell br; R<sub>2+3</sub> distinct, situated in basal third of R<sub>1</sub>(+R<sub>2+3</sub>); bend in R<sub>4+5</sub> strong; R<sub>4+5</sub> and M<sub>1</sub> running parallel toward margin; M<sub>1</sub> straight; M<sub>2</sub> with gentle bend in apical third; M<sub>4</sub> with slight bend.</p><fig id="F10" position="float" orientation="portrait"><object-id xmlns:xlink="http://www.w3.org/1999/xlink" content-type="doi" xlink:type="simple">10.3897/zookeys.1063.71180.figure10</object-id><object-id xmlns:xlink="http://www.w3.org/1999/xlink" content-type="arpha" xlink:type="simple">63A06597-0916-5176-89DF-CD23FC49F8FC</object-id><label>Figure 10.</label><caption><p>Adult dorsal habitus micrographs of the <italic><tp:taxon-name><tp:taxon-name-part taxon-name-part-type="genus" reg="Niphta">Niphta</tp:taxon-name-part><tp:taxon-name-part taxon-name-part-type="species" reg="nudipennis">nudipennis</tp:taxon-name-part></tp:taxon-name></italic> group <bold>A</bold><italic><tp:taxon-name><tp:taxon-name-part taxon-name-part-type="genus" reg="Niphta">N.</tp:taxon-name-part><tp:taxon-name-part taxon-name-part-type="species" reg="bifurcata">bifurcata</tp:taxon-name-part></tp:taxon-name></italic> sp. nov. (♂) <bold>B</bold><italic><tp:taxon-name><tp:taxon-name-part taxon-name-part-type="genus" reg="Niphta">N.</tp:taxon-name-part><tp:taxon-name-part taxon-name-part-type="species" reg="brunnea">brunnea</tp:taxon-name-part></tp:taxon-name></italic> sp. nov. (♂) <bold>C</bold><italic><tp:taxon-name><tp:taxon-name-part taxon-name-part-type="genus" reg="Niphta">N.</tp:taxon-name-part><tp:taxon-name-part taxon-name-part-type="species" reg="courtneyi">courtneyi</tp:taxon-name-part></tp:taxon-name></italic> sp. nov. (♀), abdomen dissected <bold>D</bold><italic><tp:taxon-name><tp:taxon-name-part taxon-name-part-type="genus" reg="Niphta">N.</tp:taxon-name-part><tp:taxon-name-part taxon-name-part-type="species" reg="daniellae">daniellae</tp:taxon-name-part></tp:taxon-name></italic> sp. nov. (♂) <bold>E</bold><italic><tp:taxon-name><tp:taxon-name-part taxon-name-part-type="genus" reg="Niphta">N.</tp:taxon-name-part><tp:taxon-name-part taxon-name-part-type="species" reg="eurydactyla">eurydactyla</tp:taxon-name-part></tp:taxon-name></italic> sp. nov. (♂) <bold>F</bold><italic><tp:taxon-name><tp:taxon-name-part taxon-name-part-type="genus" reg="Niphta">N.</tp:taxon-name-part><tp:taxon-name-part taxon-name-part-type="species" reg="bispinosa">bispinosa</tp:taxon-name-part></tp:taxon-name></italic> sp. nov. (♂), abdomen dissected <bold>G</bold><italic><tp:taxon-name><tp:taxon-name-part taxon-name-part-type="genus" reg="Niphta">N.</tp:taxon-name-part><tp:taxon-name-part taxon-name-part-type="species" reg="nudipennis">nudipennis</tp:taxon-name-part></tp:taxon-name></italic> (♂) Scale bars: 1.0 mm.</p></caption><graphic xmlns:xlink="http://www.w3.org/1999/xlink" xlink:href="zookeys-1063-049-g010.jpg" position="float" orientation="portrait" xlink:type="simple" id="oo_600679.jpg"><uri content-type="original_file" xlink:type="simple">https://binary.pensoft.net/fig/600679</uri></graphic></fig><p><italic>Abdomen</italic>. Abdominal sternite 1 narrow, spectacle-shaped; sternite 2 reduced to slender median sclerite, a few setae restricted to posterior third; sternites 3–7 rectangular, lightly sclerotised, setae restricted to posterior half; sternite 8 strongly reduced, anterior margin well sclerotised, arched slightly into preceding segment, a few setae restricted to laterad.</p><p><italic>Terminalia</italic> (Figs <xref ref-type="fig" rid="F6">6A</xref>, <xref ref-type="fig" rid="F8">8A</xref>). Epandrium quadrate in ventral view, posterior margin rounded, with medial cleft; long, extended beyond gonostyli; without lobes or projections. Gonocoxites oblong, longer than wide; anterior margin rounded, somewhat expanded dorsally behind gonocoxal plate, not closely approximated; with two spine-like projections; anterior projection wide, bifurcate; posterior projection long, slender, slightly sinuous, tapered to single apex, nearly twice as long as anterior projection; inner margin with numerous long, thin setae. Gonostylus cheliform, dorsoventrally flattened anteriorly, swollen posteriorly; anterior apex with a few setae; posterior apex bifurcate, setose. Parameres medially fused, attached basally to arms of gonocoxal plate; divided distally into dorsal parameral apodeme and ventral arm; ventral arm projected anteroventrally toward gonocoxal plate, strongly curved anteriorly, sickle-shaped, surface textured with tiny bumps, except for smooth apex; ventral arm extends posteroventrally presumably to aid in copulation; when retracted, rests ventrally between dorsal arm of gonocoxal plate and dorsal to anterior gonocoxal projection. Gonocoxal plate broad, well sclerotised; anterior margin subquadrate, basal margin cleft; pair of dorsal arms connected to parameres; medial aedeagal guide projected ventrally between posterior margins of gonocoxites, well sclerotised, comprising two parts: anterior Y-shaped structure with five finger-like projections protruded from posterior margin and dorsal triangular plate. Cercus ovoid, only slightly visible in lateral view; projected anteroventrally; situated within epandrial indentation.</p><fig id="F11" position="float" orientation="portrait"><object-id xmlns:xlink="http://www.w3.org/1999/xlink" content-type="doi" xlink:type="simple">10.3897/zookeys.1063.71180.figure11</object-id><object-id xmlns:xlink="http://www.w3.org/1999/xlink" content-type="arpha" xlink:type="simple">0926171E-57F9-5325-B89D-F55D9923BE95</object-id><label>Figure 11.</label><caption><p>Ventral views of female <italic><tp:taxon-name><tp:taxon-name-part taxon-name-part-type="genus" reg="Niphta">Niphta</tp:taxon-name-part><tp:taxon-name-part taxon-name-part-type="species" reg="nudipennis">nudipennis</tp:taxon-name-part></tp:taxon-name></italic> group terminalia <bold>A</bold><italic><tp:taxon-name><tp:taxon-name-part taxon-name-part-type="genus" reg="Niphta">N.</tp:taxon-name-part><tp:taxon-name-part taxon-name-part-type="species" reg="bifurcata">bifurcata</tp:taxon-name-part></tp:taxon-name></italic> sp. nov. <bold>B</bold><italic><tp:taxon-name><tp:taxon-name-part taxon-name-part-type="genus" reg="Niphta">N.</tp:taxon-name-part><tp:taxon-name-part taxon-name-part-type="species" reg="courtneyi">courtneyi</tp:taxon-name-part></tp:taxon-name></italic> sp. nov. <bold>C</bold><italic><tp:taxon-name><tp:taxon-name-part taxon-name-part-type="genus" reg="Niphta">N.</tp:taxon-name-part><tp:taxon-name-part taxon-name-part-type="species" reg="bispinosa">bispinosa</tp:taxon-name-part></tp:taxon-name></italic> sp. nov. <bold>D</bold><italic><tp:taxon-name><tp:taxon-name-part taxon-name-part-type="genus" reg="Niphta">N.</tp:taxon-name-part><tp:taxon-name-part taxon-name-part-type="species" reg="nudipennis">nudipennis</tp:taxon-name-part></tp:taxon-name></italic>. Abbreviations: cerc, cercus; gen fk, genital fork; hyp pr, hypogynial protuberance; hyp vlv, hypogynial valve; hypct, hypoproct; lat arm crcl, lateral arm circle; lat arm cmplx, lateral arm complex; spthc p, spermathecal pump. Scale bars: 0.1 mm.</p></caption><graphic xmlns:xlink="http://www.w3.org/1999/xlink" xlink:href="zookeys-1063-049-g011.jpg" position="float" orientation="portrait" xlink:type="simple" id="oo_600680.jpg"><uri content-type="original_file" xlink:type="simple">https://binary.pensoft.net/fig/600680</uri></graphic></fig><fig id="F12" position="float" orientation="portrait"><object-id xmlns:xlink="http://www.w3.org/1999/xlink" content-type="doi" xlink:type="simple">10.3897/zookeys.1063.71180.figure12</object-id><object-id xmlns:xlink="http://www.w3.org/1999/xlink" content-type="arpha" xlink:type="simple">339B08DB-2524-5214-BB3C-A908D07DE6F6</object-id><label>Figure 12.</label><caption><p>Lateral views of female <italic><tp:taxon-name><tp:taxon-name-part taxon-name-part-type="genus" reg="Niphta">Niphta</tp:taxon-name-part><tp:taxon-name-part taxon-name-part-type="species" reg="nudipennis">nudipennis</tp:taxon-name-part></tp:taxon-name></italic> group terminalia <bold>A</bold><italic><tp:taxon-name><tp:taxon-name-part taxon-name-part-type="genus" reg="Niphta">N.</tp:taxon-name-part><tp:taxon-name-part taxon-name-part-type="species" reg="bifurcata">bifurcata</tp:taxon-name-part></tp:taxon-name></italic> sp. nov. <bold>B</bold><italic><tp:taxon-name><tp:taxon-name-part taxon-name-part-type="genus" reg="Niphta">N.</tp:taxon-name-part><tp:taxon-name-part taxon-name-part-type="species" reg="courtneyi">courtneyi</tp:taxon-name-part></tp:taxon-name></italic> sp. nov. <bold>C</bold><italic><tp:taxon-name><tp:taxon-name-part taxon-name-part-type="genus" reg="Niphta">N.</tp:taxon-name-part><tp:taxon-name-part taxon-name-part-type="species" reg="bispinosa">bispinosa</tp:taxon-name-part></tp:taxon-name></italic> sp. nov. <bold>D</bold><italic><tp:taxon-name><tp:taxon-name-part taxon-name-part-type="genus" reg="Niphta">N.</tp:taxon-name-part><tp:taxon-name-part taxon-name-part-type="species" reg="nudipennis">nudipennis</tp:taxon-name-part></tp:taxon-name></italic>. Abbreviations: cerc, cercus; gen fk, genital fork; hyp pr, hypogynial protuberance; hyp vlv, hypogynial valve; hypct, hypoproct; lat arm crcl, lateral arm circle; lat arm cmplx, lateral arm complex; S, sternite; spthc p, spermathecal pump; T, tergite. Scale bars: 0.1 mm.</p></caption><graphic xmlns:xlink="http://www.w3.org/1999/xlink" xlink:href="zookeys-1063-049-g012.jpg" position="float" orientation="portrait" xlink:type="simple" id="oo_600681.jpg"><uri content-type="original_file" xlink:type="simple">https://binary.pensoft.net/fig/600681</uri></graphic></fig><p><bold>Female.</bold><italic>n</italic> = 1.</p><p>Similar to male except as follows: <italic>Abdomen</italic>. Tergite 9 noticeably more sclerotised than preceding tergites; sternite 8 well sclerotised, with distinct blunt projection at base of hypogynial valve. <italic>Terminalia</italic> (Figs <xref ref-type="fig" rid="F11">11A</xref>, <xref ref-type="fig" rid="F12">12A</xref>). Hypogynial valve not projected beyond tergite 9; posterior margin deeply cleft in ventral view, forming two triangular lobes; lobes densely setose, with both stout, thickened setae and thinner, long setae with slight apical bend; hypogynial protuberance between valves. Tergite 9 subquadrate in lateral view, 1.5 × as wide as tergite 8, lacking lateral projections. Sternite 9 (genital fork) slender, Y-shaped at both ends; lateral arms forming complex of highly modified structures: medial heavily sclerotised circular opening, dorsal to posterior cleft of hypogynial valve, with pair of lateral sclerotised triangular expansions; triangular expansions expanded dorsally into pair of circular plates, those further expanded anteriorly into pair of heavily sclerotised plates, strongly recurved posteroventrally toward circular opening, remaining dorsal to genital fork; dorsal surface of recurved plates with tiny grooves and indentations. Hypoproct lightly sclerotised, narrow. Cercus quadrate, projected posteroventrally; bearing numerous setae. Spermathecae not observed; two spermathecal ducts visible in centre of lateral arm circle.</p></tp:treatment-sec><tp:treatment-sec sec-type="Immature stages" id="SECID0EETAI"><title>Immature stages.</title><p>Unknown.</p></tp:treatment-sec><tp:treatment-sec sec-type="material" id="SECID0EJTAI"><title>Additional material examined.</title><p>Known only from the type series.</p></tp:treatment-sec><tp:treatment-sec sec-type="distribution" id="SECID0EOTAI"><title>Distribution.</title><p>Known only from the type locality in the Chilean Coastal Range (Fig. <xref ref-type="fig" rid="F24">24B</xref>).</p></tp:treatment-sec><tp:treatment-sec sec-type="etymology" id="SECID0EYTAI"><title>Etymology.</title><p><italic><tp:taxon-name><tp:taxon-name-part taxon-name-part-type="genus" reg="Niphta">Niphta</tp:taxon-name-part><tp:taxon-name-part taxon-name-part-type="species" reg="bifurcata">bifurcata</tp:taxon-name-part></tp:taxon-name></italic> is named in reference to the posterior apex of the gonostylus and the anterior projection of the gonocoxite, both of which are bifurcate.</p></tp:treatment-sec><tp:treatment-sec><!--Section generated to contain objects referenced in tp:taxon-treatment.--><fig id="F6" position="float" orientation="portrait"><object-id xmlns:xlink="http://www.w3.org/1999/xlink" content-type="doi" xlink:type="simple">10.3897/zookeys.1063.71180.figure6</object-id><object-id xmlns:xlink="http://www.w3.org/1999/xlink" content-type="arpha" xlink:type="simple">A9C60928-4240-519D-8A37-D453AC003A5D</object-id><label>Figure 6.</label><caption><p>Ventral views of male <italic><tp:taxon-name><tp:taxon-name-part taxon-name-part-type="genus" reg="Niphta">Niphta</tp:taxon-name-part><tp:taxon-name-part taxon-name-part-type="species" reg="nudipennis">nudipennis</tp:taxon-name-part></tp:taxon-name></italic> group terminalia <bold>A</bold><italic><tp:taxon-name><tp:taxon-name-part taxon-name-part-type="genus" reg="Niphta">N.</tp:taxon-name-part><tp:taxon-name-part taxon-name-part-type="species" reg="bifurcata">bifurcata</tp:taxon-name-part></tp:taxon-name></italic> sp. nov. <bold>B</bold><italic><tp:taxon-name><tp:taxon-name-part taxon-name-part-type="genus" reg="Niphta">N.</tp:taxon-name-part><tp:taxon-name-part taxon-name-part-type="species" reg="courtneyi">courtneyi</tp:taxon-name-part></tp:taxon-name></italic> sp. nov. <bold>C</bold><italic><tp:taxon-name><tp:taxon-name-part taxon-name-part-type="genus" reg="Niphta">N.</tp:taxon-name-part><tp:taxon-name-part taxon-name-part-type="species" reg="bispinosa">bispinosa</tp:taxon-name-part></tp:taxon-name></italic> sp. nov. <bold>D</bold><italic><tp:taxon-name><tp:taxon-name-part taxon-name-part-type="genus" reg="Niphta">N.</tp:taxon-name-part><tp:taxon-name-part taxon-name-part-type="species" reg="brunnea">brunnea</tp:taxon-name-part></tp:taxon-name></italic> sp. nov. Abbreviations: aed gd, aedeagal guide; cerc, cercus; epand, epandrium; gcx, gonocoxite; gcx pl, gonocoxal plate; gst, gonostylus; pm, paramere. Scale bars: 0.1 mm.</p></caption><graphic xmlns:xlink="http://www.w3.org/1999/xlink" xlink:href="zookeys-1063-049-g006.jpg" position="float" orientation="portrait" xlink:type="simple" id="oo_600675.jpg"><uri content-type="original_file" xlink:type="simple">https://binary.pensoft.net/fig/600675</uri></graphic></fig><fig id="F8" position="float" orientation="portrait"><object-id xmlns:xlink="http://www.w3.org/1999/xlink" content-type="doi" xlink:type="simple">10.3897/zookeys.1063.71180.figure8</object-id><object-id xmlns:xlink="http://www.w3.org/1999/xlink" content-type="arpha" xlink:type="simple">7C3239C6-083F-5D3F-818E-3DA1FE2A0DC1</object-id><label>Figure 8.</label><caption><p>Lateral views of male <italic><tp:taxon-name><tp:taxon-name-part taxon-name-part-type="genus" reg="Niphta">Niphta</tp:taxon-name-part><tp:taxon-name-part taxon-name-part-type="species" reg="nudipennis">nudipennis</tp:taxon-name-part></tp:taxon-name></italic> group terminalia <bold>A</bold><italic><tp:taxon-name><tp:taxon-name-part taxon-name-part-type="genus" reg="Niphta">N.</tp:taxon-name-part><tp:taxon-name-part taxon-name-part-type="species" reg="bifurcata">bifurcata</tp:taxon-name-part></tp:taxon-name></italic> sp. nov. <bold>B</bold><italic><tp:taxon-name><tp:taxon-name-part taxon-name-part-type="genus" reg="Niphta">N.</tp:taxon-name-part><tp:taxon-name-part taxon-name-part-type="species" reg="courtneyi">courtneyi</tp:taxon-name-part></tp:taxon-name></italic> sp. nov. <bold>C</bold><italic><tp:taxon-name><tp:taxon-name-part taxon-name-part-type="genus" reg="Niphta">N.</tp:taxon-name-part><tp:taxon-name-part taxon-name-part-type="species" reg="bispinosa">bispinosa</tp:taxon-name-part></tp:taxon-name></italic> sp. nov. <bold>D</bold><italic><tp:taxon-name><tp:taxon-name-part taxon-name-part-type="genus" reg="Niphta">N.</tp:taxon-name-part><tp:taxon-name-part taxon-name-part-type="species" reg="brunnea">brunnea</tp:taxon-name-part></tp:taxon-name></italic> sp. nov. Abbreviations: aed gd, aedeagal guide; cerc, cercus; epand, epandrium; gcx, gonocoxite; gcx pl, gonocoxal plate; gst, gonostylus; pm, paramere. Scale bars: 0.1 mm.</p></caption><graphic xmlns:xlink="http://www.w3.org/1999/xlink" xlink:href="zookeys-1063-049-g008.jpg" position="float" orientation="portrait" xlink:type="simple" id="oo_600677.jpg"><uri content-type="original_file" xlink:type="simple">https://binary.pensoft.net/fig/600677</uri></graphic></fig><fig id="F24" position="float" orientation="portrait"><object-id xmlns:xlink="http://www.w3.org/1999/xlink" content-type="doi" xlink:type="simple">10.3897/zookeys.1063.71180.figure24</object-id><object-id xmlns:xlink="http://www.w3.org/1999/xlink" content-type="arpha" xlink:type="simple">3317A644-F40E-567A-8B40-A6FEC2CE3F0D</object-id><label>Figure 24.</label><caption><p>Known distribution of Chilean <italic><tp:taxon-name><tp:taxon-name-part taxon-name-part-type="genus" reg="Niphta">Niphta</tp:taxon-name-part></tp:taxon-name></italic><bold>A</bold><italic><tp:taxon-name><tp:taxon-name-part taxon-name-part-type="genus" reg="Niphta">N.</tp:taxon-name-part><tp:taxon-name-part taxon-name-part-type="species" reg="halteralis">halteralis</tp:taxon-name-part></tp:taxon-name></italic> group <bold>B</bold><italic><tp:taxon-name><tp:taxon-name-part taxon-name-part-type="genus" reg="Niphta">N.</tp:taxon-name-part><tp:taxon-name-part taxon-name-part-type="species" reg="nudipennis">nudipennis</tp:taxon-name-part></tp:taxon-name></italic> group.</p></caption><graphic xmlns:xlink="http://www.w3.org/1999/xlink" xlink:href="zookeys-1063-049-g024.jpg" position="float" orientation="portrait" xlink:type="simple" id="oo_600693.jpg"><uri content-type="original_file" xlink:type="simple">https://binary.pensoft.net/fig/600693</uri></graphic></fig></tp:treatment-sec></tp:taxon-treatment>
