# Supplementary material for: Revision of the genus Niphta (Diptera, Thaumaleidae) Theischinger of South America, with descriptions of nine new species and a new immature morphotype
Source: Zookeys. 2021 Oct 19;1063:49–104. doi: 10.3897/zookeys.1063.71180 (PMC8548288; doi:10.3897/zookeys.1063.71180)
Supplement: XML Treatment for Niphta courtneyi [file zookeys.1063.71180-treatment9.xml]

<!DOCTYPE tp:taxon-treatment
  PUBLIC "-//TaxonX//DTD Taxonomic Treatment Publishing DTD v0 20100105//EN" "tax-treatment-NSO.dtd">
<tp:taxon-treatment xmlns:tp="http://www.plazi.org/taxpub"><tp:treatment-meta><kwd-group><label>Taxon classification</label><kwd><named-content xmlns:xlink="http://www.w3.org/1999/xlink" content-type="kingdom">Animalia</named-content></kwd><kwd><named-content xmlns:xlink="http://www.w3.org/1999/xlink" content-type="order">Diptera</named-content></kwd><kwd><named-content xmlns:xlink="http://www.w3.org/1999/xlink" content-type="family">Thaumaleidae</named-content></kwd></kwd-group><mixed-citation publication-type="journal"><person-group><name><surname>Pivar</surname><given-names>Robert J.</given-names></name><name><surname>Sinclair</surname><given-names>Bradley J.</given-names></name><name><surname>Moulton</surname><given-names>John K.</given-names></name></person-group><article-title>Revision of the genus <italic><tp:taxon-name><tp:taxon-name-part taxon-name-part-type="genus" reg="Niphta">Niphta</tp:taxon-name-part></tp:taxon-name></italic> (<tp:taxon-name><tp:taxon-name-part taxon-name-part-type="order">Diptera</tp:taxon-name-part></tp:taxon-name>, <tp:taxon-name><tp:taxon-name-part taxon-name-part-type="family">Thaumaleidae</tp:taxon-name-part></tp:taxon-name>) Theischinger of South America, with descriptions of nine new species and a new immature morphotype</article-title><source>Zookeys</source><day>19</day><month>10</month><year>2021</year><volume>1063</volume><fpage>49</fpage><lpage>104</lpage><pub-id pub-id-type="doi">10.3897/zookeys.1063.71180</pub-id></mixed-citation></tp:treatment-meta><tp:nomenclature><tp:taxon-name>
            <object-id xmlns:xlink="http://www.w3.org/1999/xlink" content-type="arpha" xlink:type="simple">3BEF2BEC-F042-51A2-802D-7689F4AF6B53</object-id>
            <tp:taxon-name-part taxon-name-part-type="genus" reg="Niphta">Niphta</tp:taxon-name-part>
            <tp:taxon-name-part taxon-name-part-type="species" reg="courtneyi">courtneyi</tp:taxon-name-part>
            <object-id xmlns:xlink="http://www.w3.org/1999/xlink" content-type="zoobank" xlink:type="simple">http://zoobank.org/AE13E1F7-1030-4B4F-9492-92515EE9F67E</object-id>
          </tp:taxon-name><tp:taxon-authority>Pivar</tp:taxon-authority><tp:taxon-status xmlns:xlink="http://www.w3.org/1999/xlink" xlink:type="simple">sp. nov.</tp:taxon-status><xref ref-type="fig" rid="F6">Figs 6B</xref><xref ref-type="fig" rid="F8">, 8B</xref><xref ref-type="fig" rid="F9">, 9C, H</xref><xref ref-type="fig" rid="F10">, 10C</xref><xref ref-type="fig" rid="F11">, 11B</xref><xref ref-type="fig" rid="F12">, 12B</xref><xref ref-type="fig" rid="F24">, 24B</xref></tp:nomenclature><tp:treatment-sec sec-type="type material" id="SECID0EM6BI"><title>Type material.</title><p><bold><italic>Holotype</italic>:</bold> ♂, glued to point with abdomen in glycerine microvial pinned beneath, labelled: “Chile, Region X (Los Lagos)/ East side Lago Llanquihue/ small falls on road (nr PN/ VPR) <named-content xmlns:xlink="http://www.w3.org/1999/xlink" content-type="dwc:verbatimCoordinates" xlink:type="simple"><named-content content-type="geo-json" specific-use="{&#34;type&#34;:&#34;Point&#34;,&#34;coordinates&#34;:[-72.588000,-41.141167]}" id="NCID0E16BI" xlink:type="simple">41°08.47'S 72°35.28'W</named-content></named-content>/ ≈ 100 m 2.xii.2008 GW/ Courtney (CH08–30)”; “HOLOTYPE/ <italic><tp:taxon-name><tp:taxon-name-part taxon-name-part-type="genus" reg="Niphta">Niphta</tp:taxon-name-part></tp:taxon-name></italic>/ <italic><tp:taxon-name><tp:taxon-name-part taxon-name-part-type="genus" reg="Niphta"/><tp:taxon-name-part taxon-name-part-type="species" reg="courtneyi">courtneyi</tp:taxon-name-part></tp:taxon-name></italic>/ Pivar [red label]” (<named-content xmlns:xlink="http://www.w3.org/1999/xlink" content-type="dwc:institutional_code" xlink:type="simple">CNC</named-content>). <bold><italic>Allotype</italic></bold>: ♀*, same data as holotype (<named-content xmlns:xlink="http://www.w3.org/1999/xlink" content-type="dwc:institutional_code" xlink:type="simple">CNC</named-content>). <bold><italic>Paratypes</italic></bold>: Chile: Region X (Los Lagos): Rte. U-99, 10.xii.2016, <named-content xmlns:xlink="http://www.w3.org/1999/xlink" content-type="dwc:verbatimCoordinates" xlink:type="simple"><named-content content-type="geo-json" specific-use="{&#34;type&#34;:&#34;Point&#34;,&#34;coordinates&#34;:[-72.588000,-41.141167]}" id="NCID0EDBCI" xlink:type="simple">41°08'28.2"S 72°35'16.8"W</named-content></named-content>, elev. 101 m, roadside seeps/creek, J.K. Moulton &amp; R.J. Pivar (1♀*).</p></tp:treatment-sec><tp:treatment-sec sec-type="Recognition" id="SECID0EIBCI"><title>Recognition.</title><p>This species is recognised by the bifurcate posterior apex of the cheliform gonostylus and the presence of three gonocoxal projections. It is lighter in colouration than the closely related <italic><tp:taxon-name><tp:taxon-name-part taxon-name-part-type="genus" reg="Niphta">N.</tp:taxon-name-part><tp:taxon-name-part taxon-name-part-type="species" reg="bifurcata">bifurcata</tp:taxon-name-part></tp:taxon-name></italic>.</p></tp:treatment-sec><tp:treatment-sec sec-type="description" id="SECID0EZBCI"><title>Description.</title><p>The descriptions of <italic><tp:taxon-name><tp:taxon-name-part taxon-name-part-type="genus" reg="Niphta">N.</tp:taxon-name-part><tp:taxon-name-part taxon-name-part-type="species" reg="courtneyi">courtneyi</tp:taxon-name-part></tp:taxon-name></italic> differ from that of <italic><tp:taxon-name><tp:taxon-name-part taxon-name-part-type="genus" reg="Niphta">N.</tp:taxon-name-part><tp:taxon-name-part taxon-name-part-type="species" reg="bifurcata">bifurcata</tp:taxon-name-part></tp:taxon-name></italic> in the following regards:</p><p><bold>Male.</bold><italic>n</italic> = 1.</p><p><italic>Length</italic> 2.1–2.3 mm.</p><p><italic>Colouration</italic> (Figs <xref ref-type="fig" rid="F9">9C</xref>, <xref ref-type="fig" rid="F10">10C</xref>). Head dull, brown; pronotum and postpronotum brown; postpronotal lobe and lateral margins of prescutum yellow; scutum shiny with three distinct dark brown stripes, pleura yellow; postscutum yellow, two lateral brown spots above scutoscutellar suture; scutellum shiny, yellow; mediotergite shiny, anterior half yellow, posterior half brown; katepisternum mainly pale brown, yellow near fore coxa; remaining pteropleuron mainly yellow with dispersed brown markings; halter creamy yellow; legs pale yellow, apex of tarsi darker; abdomen brown; terminalia yellow.</p><p><italic>Head</italic>. Frons with three strong setae. Flagellomere 1 expanded, 1.5 × as wide as next segment, shorter in length than 2 and 3 combined.</p><p><italic>Wing</italic>. Wing length: 1.9–2.2 mm. Lightly infuscate throughout.</p><p><italic>Terminalia</italic> (Figs <xref ref-type="fig" rid="F6">6B</xref>, <xref ref-type="fig" rid="F8">8B</xref>). Epandrium quadrate in ventral view, posterior margin rounded, with narrow medial cleft; long, extended beyond gonostyli; without lobes or projections. Gonocoxites oblong, longer than wide; anterior margin rounded, somewhat expanded dorsally, not closely approximated; with three spine-like projections; two anterior projections, with inner projection shorter than outer; posterior projection long, slender, tapered to single apex, 3.5 × longer than shortest projection; margin around gonostylus with long, dense thin setae. Gonostylus cheliform, dorsoventrally flattened anteriorly, swollen posteriorly; anterior apex with a few setae; posterior apex bifurcate, setose. Parameres medially fused, attached basally to arms of gonocoxal plate; divided distally into dorsal parameral apodeme and ventral arm; ventral arm projected anteroventrally toward gonocoxal plate, strongly curved anteriorly, sickle-shaped, surface textured with tiny bumps, except for smooth apex; ventral arm, when retracted, rests ventrally between dorsal arm of gonocoxal plate and inner margin of gonocoxite. Gonocoxal plate broad, well sclerotised; anterior margin subquadrate, basal margin cleft; pair of dorsal arms connected to parameres; medial aedeagal guide projected ventrally between posterior margins of gonocoxites, well sclerotised, consisting of two parts: anterior Y-shaped structure and posterior triangular plate. Cercus ovoid, only slightly visible in lateral view; projected anteroventrally; situated within epandrial indentation.</p><fig id="F24" position="float" orientation="portrait"><object-id xmlns:xlink="http://www.w3.org/1999/xlink" content-type="doi" xlink:type="simple">10.3897/zookeys.1063.71180.figure24</object-id><object-id xmlns:xlink="http://www.w3.org/1999/xlink" content-type="arpha" xlink:type="simple">3317A644-F40E-567A-8B40-A6FEC2CE3F0D</object-id><label>Figure 24.</label><caption><p>Known distribution of Chilean <italic><tp:taxon-name><tp:taxon-name-part taxon-name-part-type="genus" reg="Niphta">Niphta</tp:taxon-name-part></tp:taxon-name></italic><bold>A</bold><italic><tp:taxon-name><tp:taxon-name-part taxon-name-part-type="genus" reg="Niphta">N.</tp:taxon-name-part><tp:taxon-name-part taxon-name-part-type="species" reg="halteralis">halteralis</tp:taxon-name-part></tp:taxon-name></italic> group <bold>B</bold><italic><tp:taxon-name><tp:taxon-name-part taxon-name-part-type="genus" reg="Niphta">N.</tp:taxon-name-part><tp:taxon-name-part taxon-name-part-type="species" reg="nudipennis">nudipennis</tp:taxon-name-part></tp:taxon-name></italic> group.</p></caption><graphic xmlns:xlink="http://www.w3.org/1999/xlink" xlink:href="zookeys-1063-049-g024.jpg" position="float" orientation="portrait" xlink:type="simple" id="oo_600693.jpg"><uri content-type="original_file" xlink:type="simple">https://binary.pensoft.net/fig/600693</uri></graphic></fig><p><bold>Female.</bold><italic>n</italic> = 2.</p><p>Similar to male except as follows: <italic>Terminalia</italic> (Figs <xref ref-type="fig" rid="F11">11B</xref>, <xref ref-type="fig" rid="F12">12B</xref>). Tergite 9 subquadrate in lateral view, 2 × as wide as tergite 8, lacking lateral projections.</p></tp:treatment-sec><tp:treatment-sec sec-type="Immature stages" id="SECID0E6FCI"><title>Immature stages.</title><p>Unknown.</p></tp:treatment-sec><tp:treatment-sec sec-type="material" id="SECID0EEGCI"><title>Additional material examined.</title><p>Known only from the type series.</p></tp:treatment-sec><tp:treatment-sec sec-type="distribution" id="SECID0EJGCI"><title>Distribution.</title><p>Known only from the type locality, the East side of Lago Llanquihue in Southern Chile (Fig. <xref ref-type="fig" rid="F24">24B</xref>).</p></tp:treatment-sec><tp:treatment-sec sec-type="etymology" id="SECID0ETGCI"><title>Etymology.</title><p><italic><tp:taxon-name><tp:taxon-name-part taxon-name-part-type="genus" reg="Niphta">Niphta</tp:taxon-name-part><tp:taxon-name-part taxon-name-part-type="species" reg="courtneyi">courtneyi</tp:taxon-name-part></tp:taxon-name></italic> is named in honour of its collector, Gregory W. Courtney (Iowa State University). Courtney collected three new species of <tp:taxon-name><tp:taxon-name-part taxon-name-part-type="family">Thaumaleidae</tp:taxon-name-part></tp:taxon-name> from Chile (<italic><tp:taxon-name><tp:taxon-name-part taxon-name-part-type="genus" reg="Austrothaumalea">A.</tp:taxon-name-part><tp:taxon-name-part taxon-name-part-type="species" reg="fredericki">fredericki</tp:taxon-name-part></tp:taxon-name></italic> Pivar, <italic><tp:taxon-name><tp:taxon-name-part taxon-name-part-type="genus" reg="Niphta">N.</tp:taxon-name-part><tp:taxon-name-part taxon-name-part-type="species" reg="courtneyi">courtneyi</tp:taxon-name-part></tp:taxon-name></italic>, and <italic><tp:taxon-name><tp:taxon-name-part taxon-name-part-type="genus" reg="Niphta">N.</tp:taxon-name-part><tp:taxon-name-part taxon-name-part-type="species" reg="mapuche">mapuche</tp:taxon-name-part></tp:taxon-name></italic>), as well as immature material, prompting us to further investigate the Chilean fauna.</p></tp:treatment-sec><tp:treatment-sec><!--Section generated to contain objects referenced in tp:taxon-treatment.--><fig id="F6" position="float" orientation="portrait"><object-id xmlns:xlink="http://www.w3.org/1999/xlink" content-type="doi" xlink:type="simple">10.3897/zookeys.1063.71180.figure6</object-id><object-id xmlns:xlink="http://www.w3.org/1999/xlink" content-type="arpha" xlink:type="simple">A9C60928-4240-519D-8A37-D453AC003A5D</object-id><label>Figure 6.</label><caption><p>Ventral views of male <italic><tp:taxon-name><tp:taxon-name-part taxon-name-part-type="genus" reg="Niphta">Niphta</tp:taxon-name-part><tp:taxon-name-part taxon-name-part-type="species" reg="nudipennis">nudipennis</tp:taxon-name-part></tp:taxon-name></italic> group terminalia <bold>A</bold><italic><tp:taxon-name><tp:taxon-name-part taxon-name-part-type="genus" reg="Niphta">N.</tp:taxon-name-part><tp:taxon-name-part taxon-name-part-type="species" reg="bifurcata">bifurcata</tp:taxon-name-part></tp:taxon-name></italic> sp. nov. <bold>B</bold><italic><tp:taxon-name><tp:taxon-name-part taxon-name-part-type="genus" reg="Niphta">N.</tp:taxon-name-part><tp:taxon-name-part taxon-name-part-type="species" reg="courtneyi">courtneyi</tp:taxon-name-part></tp:taxon-name></italic> sp. nov. <bold>C</bold><italic><tp:taxon-name><tp:taxon-name-part taxon-name-part-type="genus" reg="Niphta">N.</tp:taxon-name-part><tp:taxon-name-part taxon-name-part-type="species" reg="bispinosa">bispinosa</tp:taxon-name-part></tp:taxon-name></italic> sp. nov. <bold>D</bold><italic><tp:taxon-name><tp:taxon-name-part taxon-name-part-type="genus" reg="Niphta">N.</tp:taxon-name-part><tp:taxon-name-part taxon-name-part-type="species" reg="brunnea">brunnea</tp:taxon-name-part></tp:taxon-name></italic> sp. nov. Abbreviations: aed gd, aedeagal guide; cerc, cercus; epand, epandrium; gcx, gonocoxite; gcx pl, gonocoxal plate; gst, gonostylus; pm, paramere. Scale bars: 0.1 mm.</p></caption><graphic xmlns:xlink="http://www.w3.org/1999/xlink" xlink:href="zookeys-1063-049-g006.jpg" position="float" orientation="portrait" xlink:type="simple" id="oo_600675.jpg"><uri content-type="original_file" xlink:type="simple">https://binary.pensoft.net/fig/600675</uri></graphic></fig><fig id="F8" position="float" orientation="portrait"><object-id xmlns:xlink="http://www.w3.org/1999/xlink" content-type="doi" xlink:type="simple">10.3897/zookeys.1063.71180.figure8</object-id><object-id xmlns:xlink="http://www.w3.org/1999/xlink" content-type="arpha" xlink:type="simple">7C3239C6-083F-5D3F-818E-3DA1FE2A0DC1</object-id><label>Figure 8.</label><caption><p>Lateral views of male <italic><tp:taxon-name><tp:taxon-name-part taxon-name-part-type="genus" reg="Niphta">Niphta</tp:taxon-name-part><tp:taxon-name-part taxon-name-part-type="species" reg="nudipennis">nudipennis</tp:taxon-name-part></tp:taxon-name></italic> group terminalia <bold>A</bold><italic><tp:taxon-name><tp:taxon-name-part taxon-name-part-type="genus" reg="Niphta">N.</tp:taxon-name-part><tp:taxon-name-part taxon-name-part-type="species" reg="bifurcata">bifurcata</tp:taxon-name-part></tp:taxon-name></italic> sp. nov. <bold>B</bold><italic><tp:taxon-name><tp:taxon-name-part taxon-name-part-type="genus" reg="Niphta">N.</tp:taxon-name-part><tp:taxon-name-part taxon-name-part-type="species" reg="courtneyi">courtneyi</tp:taxon-name-part></tp:taxon-name></italic> sp. nov. <bold>C</bold><italic><tp:taxon-name><tp:taxon-name-part taxon-name-part-type="genus" reg="Niphta">N.</tp:taxon-name-part><tp:taxon-name-part taxon-name-part-type="species" reg="bispinosa">bispinosa</tp:taxon-name-part></tp:taxon-name></italic> sp. nov. <bold>D</bold><italic><tp:taxon-name><tp:taxon-name-part taxon-name-part-type="genus" reg="Niphta">N.</tp:taxon-name-part><tp:taxon-name-part taxon-name-part-type="species" reg="brunnea">brunnea</tp:taxon-name-part></tp:taxon-name></italic> sp. nov. Abbreviations: aed gd, aedeagal guide; cerc, cercus; epand, epandrium; gcx, gonocoxite; gcx pl, gonocoxal plate; gst, gonostylus; pm, paramere. Scale bars: 0.1 mm.</p></caption><graphic xmlns:xlink="http://www.w3.org/1999/xlink" xlink:href="zookeys-1063-049-g008.jpg" position="float" orientation="portrait" xlink:type="simple" id="oo_600677.jpg"><uri content-type="original_file" xlink:type="simple">https://binary.pensoft.net/fig/600677</uri></graphic></fig><fig id="F9" position="float" orientation="portrait"><object-id xmlns:xlink="http://www.w3.org/1999/xlink" content-type="doi" xlink:type="simple">10.3897/zookeys.1063.71180.figure9</object-id><object-id xmlns:xlink="http://www.w3.org/1999/xlink" content-type="arpha" xlink:type="simple">43122FB7-5103-5690-91CB-0E4EF1D95B3B</object-id><label>Figure 9.</label><caption><p>Adult lateral habitus micrographs of the <italic><tp:taxon-name><tp:taxon-name-part taxon-name-part-type="genus" reg="Niphta">Niphta</tp:taxon-name-part><tp:taxon-name-part taxon-name-part-type="species" reg="nudipennis">nudipennis</tp:taxon-name-part></tp:taxon-name></italic> group <bold>A</bold><italic><tp:taxon-name><tp:taxon-name-part taxon-name-part-type="genus" reg="Niphta">N.</tp:taxon-name-part><tp:taxon-name-part taxon-name-part-type="species" reg="bifurcata">bifurcata</tp:taxon-name-part></tp:taxon-name></italic> sp. nov. (♂) <bold>B</bold><italic><tp:taxon-name><tp:taxon-name-part taxon-name-part-type="genus" reg="Niphta">N.</tp:taxon-name-part><tp:taxon-name-part taxon-name-part-type="species" reg="brunnea">brunnea</tp:taxon-name-part></tp:taxon-name></italic> sp. nov. (♂) <bold>C</bold><italic><tp:taxon-name><tp:taxon-name-part taxon-name-part-type="genus" reg="Niphta">N.</tp:taxon-name-part><tp:taxon-name-part taxon-name-part-type="species" reg="courtneyi">courtneyi</tp:taxon-name-part></tp:taxon-name></italic> sp. nov. (♀), abdomen dissected <bold>D</bold><italic><tp:taxon-name><tp:taxon-name-part taxon-name-part-type="genus" reg="Niphta">N.</tp:taxon-name-part><tp:taxon-name-part taxon-name-part-type="species" reg="daniellae">daniellae</tp:taxon-name-part></tp:taxon-name></italic> sp. nov. (♂) <bold>E</bold><italic><tp:taxon-name><tp:taxon-name-part taxon-name-part-type="genus" reg="Niphta">N.</tp:taxon-name-part><tp:taxon-name-part taxon-name-part-type="species" reg="eurydactyla">eurydactyla</tp:taxon-name-part></tp:taxon-name></italic> sp. nov. (♂) <bold>F</bold><italic><tp:taxon-name><tp:taxon-name-part taxon-name-part-type="genus" reg="Niphta">N.</tp:taxon-name-part><tp:taxon-name-part taxon-name-part-type="species" reg="bispinosa">bispinosa</tp:taxon-name-part></tp:taxon-name></italic> sp. nov. (♂), abdomen dissected <bold>G</bold><italic><tp:taxon-name><tp:taxon-name-part taxon-name-part-type="genus" reg="Niphta">N.</tp:taxon-name-part><tp:taxon-name-part taxon-name-part-type="species" reg="nudipennis">nudipennis</tp:taxon-name-part></tp:taxon-name></italic> (♂) <bold>H</bold><italic><tp:taxon-name><tp:taxon-name-part taxon-name-part-type="genus" reg="Niphta">N.</tp:taxon-name-part><tp:taxon-name-part taxon-name-part-type="species" reg="courtneyi">courtneyi</tp:taxon-name-part></tp:taxon-name></italic> sp. nov. (♂), inset with arrow indicating antealar ridge. Scale bars: 1.0 mm.</p></caption><graphic xmlns:xlink="http://www.w3.org/1999/xlink" xlink:href="zookeys-1063-049-g009.jpg" position="float" orientation="portrait" xlink:type="simple" id="oo_600678.jpg"><uri content-type="original_file" xlink:type="simple">https://binary.pensoft.net/fig/600678</uri></graphic></fig><fig id="F10" position="float" orientation="portrait"><object-id xmlns:xlink="http://www.w3.org/1999/xlink" content-type="doi" xlink:type="simple">10.3897/zookeys.1063.71180.figure10</object-id><object-id xmlns:xlink="http://www.w3.org/1999/xlink" content-type="arpha" xlink:type="simple">63A06597-0916-5176-89DF-CD23FC49F8FC</object-id><label>Figure 10.</label><caption><p>Adult dorsal habitus micrographs of the <italic><tp:taxon-name><tp:taxon-name-part taxon-name-part-type="genus" reg="Niphta">Niphta</tp:taxon-name-part><tp:taxon-name-part taxon-name-part-type="species" reg="nudipennis">nudipennis</tp:taxon-name-part></tp:taxon-name></italic> group <bold>A</bold><italic><tp:taxon-name><tp:taxon-name-part taxon-name-part-type="genus" reg="Niphta">N.</tp:taxon-name-part><tp:taxon-name-part taxon-name-part-type="species" reg="bifurcata">bifurcata</tp:taxon-name-part></tp:taxon-name></italic> sp. nov. (♂) <bold>B</bold><italic><tp:taxon-name><tp:taxon-name-part taxon-name-part-type="genus" reg="Niphta">N.</tp:taxon-name-part><tp:taxon-name-part taxon-name-part-type="species" reg="brunnea">brunnea</tp:taxon-name-part></tp:taxon-name></italic> sp. nov. (♂) <bold>C</bold><italic><tp:taxon-name><tp:taxon-name-part taxon-name-part-type="genus" reg="Niphta">N.</tp:taxon-name-part><tp:taxon-name-part taxon-name-part-type="species" reg="courtneyi">courtneyi</tp:taxon-name-part></tp:taxon-name></italic> sp. nov. (♀), abdomen dissected <bold>D</bold><italic><tp:taxon-name><tp:taxon-name-part taxon-name-part-type="genus" reg="Niphta">N.</tp:taxon-name-part><tp:taxon-name-part taxon-name-part-type="species" reg="daniellae">daniellae</tp:taxon-name-part></tp:taxon-name></italic> sp. nov. (♂) <bold>E</bold><italic><tp:taxon-name><tp:taxon-name-part taxon-name-part-type="genus" reg="Niphta">N.</tp:taxon-name-part><tp:taxon-name-part taxon-name-part-type="species" reg="eurydactyla">eurydactyla</tp:taxon-name-part></tp:taxon-name></italic> sp. nov. (♂) <bold>F</bold><italic><tp:taxon-name><tp:taxon-name-part taxon-name-part-type="genus" reg="Niphta">N.</tp:taxon-name-part><tp:taxon-name-part taxon-name-part-type="species" reg="bispinosa">bispinosa</tp:taxon-name-part></tp:taxon-name></italic> sp. nov. (♂), abdomen dissected <bold>G</bold><italic><tp:taxon-name><tp:taxon-name-part taxon-name-part-type="genus" reg="Niphta">N.</tp:taxon-name-part><tp:taxon-name-part taxon-name-part-type="species" reg="nudipennis">nudipennis</tp:taxon-name-part></tp:taxon-name></italic> (♂) Scale bars: 1.0 mm.</p></caption><graphic xmlns:xlink="http://www.w3.org/1999/xlink" xlink:href="zookeys-1063-049-g010.jpg" position="float" orientation="portrait" xlink:type="simple" id="oo_600679.jpg"><uri content-type="original_file" xlink:type="simple">https://binary.pensoft.net/fig/600679</uri></graphic></fig><fig id="F11" position="float" orientation="portrait"><object-id xmlns:xlink="http://www.w3.org/1999/xlink" content-type="doi" xlink:type="simple">10.3897/zookeys.1063.71180.figure11</object-id><object-id xmlns:xlink="http://www.w3.org/1999/xlink" content-type="arpha" xlink:type="simple">0926171E-57F9-5325-B89D-F55D9923BE95</object-id><label>Figure 11.</label><caption><p>Ventral views of female <italic><tp:taxon-name><tp:taxon-name-part taxon-name-part-type="genus" reg="Niphta">Niphta</tp:taxon-name-part><tp:taxon-name-part taxon-name-part-type="species" reg="nudipennis">nudipennis</tp:taxon-name-part></tp:taxon-name></italic> group terminalia <bold>A</bold><italic><tp:taxon-name><tp:taxon-name-part taxon-name-part-type="genus" reg="Niphta">N.</tp:taxon-name-part><tp:taxon-name-part taxon-name-part-type="species" reg="bifurcata">bifurcata</tp:taxon-name-part></tp:taxon-name></italic> sp. nov. <bold>B</bold><italic><tp:taxon-name><tp:taxon-name-part taxon-name-part-type="genus" reg="Niphta">N.</tp:taxon-name-part><tp:taxon-name-part taxon-name-part-type="species" reg="courtneyi">courtneyi</tp:taxon-name-part></tp:taxon-name></italic> sp. nov. <bold>C</bold><italic><tp:taxon-name><tp:taxon-name-part taxon-name-part-type="genus" reg="Niphta">N.</tp:taxon-name-part><tp:taxon-name-part taxon-name-part-type="species" reg="bispinosa">bispinosa</tp:taxon-name-part></tp:taxon-name></italic> sp. nov. <bold>D</bold><italic><tp:taxon-name><tp:taxon-name-part taxon-name-part-type="genus" reg="Niphta">N.</tp:taxon-name-part><tp:taxon-name-part taxon-name-part-type="species" reg="nudipennis">nudipennis</tp:taxon-name-part></tp:taxon-name></italic>. Abbreviations: cerc, cercus; gen fk, genital fork; hyp pr, hypogynial protuberance; hyp vlv, hypogynial valve; hypct, hypoproct; lat arm crcl, lateral arm circle; lat arm cmplx, lateral arm complex; spthc p, spermathecal pump. Scale bars: 0.1 mm.</p></caption><graphic xmlns:xlink="http://www.w3.org/1999/xlink" xlink:href="zookeys-1063-049-g011.jpg" position="float" orientation="portrait" xlink:type="simple" id="oo_600680.jpg"><uri content-type="original_file" xlink:type="simple">https://binary.pensoft.net/fig/600680</uri></graphic></fig><fig id="F12" position="float" orientation="portrait"><object-id xmlns:xlink="http://www.w3.org/1999/xlink" content-type="doi" xlink:type="simple">10.3897/zookeys.1063.71180.figure12</object-id><object-id xmlns:xlink="http://www.w3.org/1999/xlink" content-type="arpha" xlink:type="simple">339B08DB-2524-5214-BB3C-A908D07DE6F6</object-id><label>Figure 12.</label><caption><p>Lateral views of female <italic><tp:taxon-name><tp:taxon-name-part taxon-name-part-type="genus" reg="Niphta">Niphta</tp:taxon-name-part><tp:taxon-name-part taxon-name-part-type="species" reg="nudipennis">nudipennis</tp:taxon-name-part></tp:taxon-name></italic> group terminalia <bold>A</bold><italic><tp:taxon-name><tp:taxon-name-part taxon-name-part-type="genus" reg="Niphta">N.</tp:taxon-name-part><tp:taxon-name-part taxon-name-part-type="species" reg="bifurcata">bifurcata</tp:taxon-name-part></tp:taxon-name></italic> sp. nov. <bold>B</bold><italic><tp:taxon-name><tp:taxon-name-part taxon-name-part-type="genus" reg="Niphta">N.</tp:taxon-name-part><tp:taxon-name-part taxon-name-part-type="species" reg="courtneyi">courtneyi</tp:taxon-name-part></tp:taxon-name></italic> sp. nov. <bold>C</bold><italic><tp:taxon-name><tp:taxon-name-part taxon-name-part-type="genus" reg="Niphta">N.</tp:taxon-name-part><tp:taxon-name-part taxon-name-part-type="species" reg="bispinosa">bispinosa</tp:taxon-name-part></tp:taxon-name></italic> sp. nov. <bold>D</bold><italic><tp:taxon-name><tp:taxon-name-part taxon-name-part-type="genus" reg="Niphta">N.</tp:taxon-name-part><tp:taxon-name-part taxon-name-part-type="species" reg="nudipennis">nudipennis</tp:taxon-name-part></tp:taxon-name></italic>. Abbreviations: cerc, cercus; gen fk, genital fork; hyp pr, hypogynial protuberance; hyp vlv, hypogynial valve; hypct, hypoproct; lat arm crcl, lateral arm circle; lat arm cmplx, lateral arm complex; S, sternite; spthc p, spermathecal pump; T, tergite. Scale bars: 0.1 mm.</p></caption><graphic xmlns:xlink="http://www.w3.org/1999/xlink" xlink:href="zookeys-1063-049-g012.jpg" position="float" orientation="portrait" xlink:type="simple" id="oo_600681.jpg"><uri content-type="original_file" xlink:type="simple">https://binary.pensoft.net/fig/600681</uri></graphic></fig></tp:treatment-sec></tp:taxon-treatment>
