# Supplementary material for: Revision of the genus Niphta (Diptera, Thaumaleidae) Theischinger of South America, with descriptions of nine new species and a new immature morphotype
Source: Zookeys. 2021 Oct 19;1063:49–104. doi: 10.3897/zookeys.1063.71180 (PMC8548288; doi:10.3897/zookeys.1063.71180)
Supplement: XML Treatment for Niphta daniellae [file zookeys.1063.71180-treatment10.xml]

<!DOCTYPE tp:taxon-treatment
  PUBLIC "-//TaxonX//DTD Taxonomic Treatment Publishing DTD v0 20100105//EN" "tax-treatment-NSO.dtd">
<tp:taxon-treatment xmlns:tp="http://www.plazi.org/taxpub"><tp:treatment-meta><kwd-group><label>Taxon classification</label><kwd><named-content xmlns:xlink="http://www.w3.org/1999/xlink" content-type="kingdom">Animalia</named-content></kwd><kwd><named-content xmlns:xlink="http://www.w3.org/1999/xlink" content-type="order">Diptera</named-content></kwd><kwd><named-content xmlns:xlink="http://www.w3.org/1999/xlink" content-type="family">Thaumaleidae</named-content></kwd></kwd-group><mixed-citation publication-type="journal"><person-group><name><surname>Pivar</surname><given-names>Robert J.</given-names></name><name><surname>Sinclair</surname><given-names>Bradley J.</given-names></name><name><surname>Moulton</surname><given-names>John K.</given-names></name></person-group><article-title>Revision of the genus <italic><tp:taxon-name><tp:taxon-name-part taxon-name-part-type="genus" reg="Niphta">Niphta</tp:taxon-name-part></tp:taxon-name></italic> (<tp:taxon-name><tp:taxon-name-part taxon-name-part-type="order">Diptera</tp:taxon-name-part></tp:taxon-name>, <tp:taxon-name><tp:taxon-name-part taxon-name-part-type="family">Thaumaleidae</tp:taxon-name-part></tp:taxon-name>) Theischinger of South America, with descriptions of nine new species and a new immature morphotype</article-title><source>Zookeys</source><day>19</day><month>10</month><year>2021</year><volume>1063</volume><fpage>49</fpage><lpage>104</lpage><pub-id pub-id-type="doi">10.3897/zookeys.1063.71180</pub-id></mixed-citation></tp:treatment-meta><tp:nomenclature><tp:taxon-name>
            <object-id xmlns:xlink="http://www.w3.org/1999/xlink" content-type="arpha" xlink:type="simple">5A4DA9AB-ABB9-5166-9931-265A83DAA531</object-id>
            <tp:taxon-name-part taxon-name-part-type="genus" reg="Niphta">Niphta</tp:taxon-name-part>
            <tp:taxon-name-part taxon-name-part-type="species" reg="daniellae">daniellae</tp:taxon-name-part>
            <object-id xmlns:xlink="http://www.w3.org/1999/xlink" content-type="zoobank" xlink:type="simple">http://zoobank.org/2974B173-08B9-4832-991A-A0DD52A1929B</object-id>
          </tp:taxon-name><tp:taxon-authority>Pivar</tp:taxon-authority><tp:taxon-status xmlns:xlink="http://www.w3.org/1999/xlink" xlink:type="simple">sp. nov.</tp:taxon-status><xref ref-type="fig" rid="F5">Figs 5A</xref><xref ref-type="fig" rid="F7">, 7A</xref><xref ref-type="fig" rid="F9">, 9D</xref><xref ref-type="fig" rid="F10">, 10D</xref><xref ref-type="fig" rid="F24">, 24B</xref><xref ref-type="fig" rid="F26">, 26A</xref></tp:nomenclature><tp:treatment-sec sec-type="type material" id="SECID0ELKCI"><title>Type material.</title><p><bold><italic>Holotype</italic>:</bold> ♂, glued to point with abdomen in glycerine microvial pinned beneath, labelled: “Chile: Region IX (Araucanía)/ Rte. 71, 15.xii.2016/ <named-content xmlns:xlink="http://www.w3.org/1999/xlink" content-type="dwc:verbatimCoordinates" xlink:type="simple"><named-content content-type="geo-json" specific-use="{&#34;type&#34;:&#34;Point&#34;,&#34;coordinates&#34;:[-71.896278,-38.239056]}" id="NCID0EZKCI" xlink:type="simple">38°14'20.6"S 71°53'46.6"W</named-content></named-content>/ elev. 953 m, roadside seeps/ J.K. Moulton &amp; R.J. Pivar”; “HOLOTYPE/ <italic><tp:taxon-name><tp:taxon-name-part taxon-name-part-type="genus" reg="Niphta">Niphta</tp:taxon-name-part></tp:taxon-name></italic>/ <italic><tp:taxon-name><tp:taxon-name-part taxon-name-part-type="genus" reg="Niphta"/><tp:taxon-name-part taxon-name-part-type="species" reg="daniellae">daniellae</tp:taxon-name-part></tp:taxon-name></italic>/ Pivar [red label]” (<named-content xmlns:xlink="http://www.w3.org/1999/xlink" content-type="dwc:institutional_code" xlink:type="simple">CNC</named-content>). <bold><italic>Paratypes</italic></bold>: Chile: Region VIII (Bío Bío): Rte. Q-61, 8.xii.2016, <named-content xmlns:xlink="http://www.w3.org/1999/xlink" content-type="dwc:verbatimCoordinates" xlink:type="simple"><named-content content-type="geo-json" specific-use="{&#34;type&#34;:&#34;Point&#34;,&#34;coordinates&#34;:[-71.679611,-37.806333]}" id="NCID0E1LCI" xlink:type="simple">37°48'22.8"S 71°40'46.6"W</named-content></named-content>, elev. 379 m, cascading creek, J.K. Moulton &amp; R.J. Pivar (1♂).</p><fig id="F25" position="float" orientation="portrait"><object-id xmlns:xlink="http://www.w3.org/1999/xlink" content-type="doi" xlink:type="simple">10.3897/zookeys.1063.71180.figure25</object-id><object-id xmlns:xlink="http://www.w3.org/1999/xlink" content-type="arpha" xlink:type="simple">40CDD551-E69F-51BD-A3BA-DD0030418245</object-id><label>Figure 25.</label><caption><p>Habitat and larvae of <italic><tp:taxon-name><tp:taxon-name-part taxon-name-part-type="genus" reg="Niphta">Niphta</tp:taxon-name-part><tp:taxon-name-part taxon-name-part-type="species" reg="acus">acus</tp:taxon-name-part></tp:taxon-name></italic> sp. nov. (<named-content xmlns:xlink="http://www.w3.org/1999/xlink" content-type="dwc:verbatimCoordinates" xlink:type="simple"><named-content content-type="geo-json" specific-use="{&#34;type&#34;:&#34;Point&#34;,&#34;coordinates&#34;:[-71.430444,-36.917417]}" id="NCID0EVMCI" xlink:type="simple">36°55'02.7"S 71°25'49.6"W</named-content></named-content>) <bold>A</bold> Moulton shown next to the falls for scale <bold>B</bold> close up of falls with box indicating where immatures were captured (Note: they were not found in high flow zones) <bold>C</bold> lateral view of larva, with adhesive structures visibly in contact with substrate <bold>D</bold> dorsal view of larva illustrating camouflage <bold>E</bold> larva and pupal exuviae on rock face.</p></caption><graphic xmlns:xlink="http://www.w3.org/1999/xlink" xlink:href="zookeys-1063-049-g025.jpg" position="float" orientation="portrait" xlink:type="simple" id="oo_600694.jpg"><uri content-type="original_file" xlink:type="simple">https://binary.pensoft.net/fig/600694</uri></graphic></fig></tp:treatment-sec><tp:treatment-sec sec-type="Recognition" id="SECID0EJNCI"><title>Recognition.</title><p>This species is recognised by the sharply pointed, tapered gonostylus with no projections and not cheliform, unlike all remaining species in the <italic><tp:taxon-name><tp:taxon-name-part taxon-name-part-type="genus" reg="Niphta">N.</tp:taxon-name-part><tp:taxon-name-part taxon-name-part-type="species" reg="nudipennis">nudipennis</tp:taxon-name-part></tp:taxon-name></italic> group. The gonocoxal plate also has a pair of lateral arms projected anteriorly.</p></tp:treatment-sec><tp:treatment-sec sec-type="description" id="SECID0E1NCI"><title>Description.</title><p>The description of <italic><tp:taxon-name><tp:taxon-name-part taxon-name-part-type="genus" reg="Niphta">N.</tp:taxon-name-part><tp:taxon-name-part taxon-name-part-type="species" reg="daniellae">daniellae</tp:taxon-name-part></tp:taxon-name></italic> differs from that of <italic><tp:taxon-name><tp:taxon-name-part taxon-name-part-type="genus" reg="Niphta">N.</tp:taxon-name-part><tp:taxon-name-part taxon-name-part-type="species" reg="bifurcata">bifurcata</tp:taxon-name-part></tp:taxon-name></italic> in the following regards:</p><p><bold>Male.</bold><italic>n</italic> = 2.</p><p><italic>Length</italic> 1.7–2.0 mm.</p><p><italic>Colouration</italic> (Figs <xref ref-type="fig" rid="F9">9D</xref>, <xref ref-type="fig" rid="F10">10D</xref>). Postpronotal lobe and lateral margins of prescutum yellow; scutum shiny with three distinct brown stripes, pleura yellow; postscutum yellow, two lateral brown spots above scutoscutellar suture; scutellum shiny, yellowish; mediotergite shiny, anterior half yellow, posterior half brown; katepisternum dark brown, except yellow at base of fore coxa; anepisternum and paratergite brown; remaining pteropleuron yellow; halter entirely creamy yellow; legs yellowish brown, tarsi dark brown; abdominal tergites brown, posterior margin pale brown, sternites mainly yellow with scattered brown markings; terminalia yellowish brown.</p><fig id="F26" position="float" orientation="portrait"><object-id xmlns:xlink="http://www.w3.org/1999/xlink" content-type="doi" xlink:type="simple">10.3897/zookeys.1063.71180.figure26</object-id><object-id xmlns:xlink="http://www.w3.org/1999/xlink" content-type="arpha" xlink:type="simple">D5F6C50E-E6CE-5A9B-8DF7-49E5DAAF5940</object-id><label>Figure 26.</label><caption><p>Habitat and immatures of members of the <italic><tp:taxon-name><tp:taxon-name-part taxon-name-part-type="genus" reg="Niphta">Niphta</tp:taxon-name-part><tp:taxon-name-part taxon-name-part-type="species" reg="nudipennis">nudipennis</tp:taxon-name-part></tp:taxon-name></italic> group <bold>A</bold> type locality of <italic><tp:taxon-name><tp:taxon-name-part taxon-name-part-type="genus" reg="Niphta">N.</tp:taxon-name-part><tp:taxon-name-part taxon-name-part-type="species" reg="brunnea">brunnea</tp:taxon-name-part></tp:taxon-name></italic> sp. nov. and <italic><tp:taxon-name><tp:taxon-name-part taxon-name-part-type="genus" reg="Niphta">N.</tp:taxon-name-part><tp:taxon-name-part taxon-name-part-type="species" reg="daniellae">daniellae</tp:taxon-name-part></tp:taxon-name></italic> sp. nov., box indicating where plant stem in images <bold>B, C</bold> was taken from (<named-content xmlns:xlink="http://www.w3.org/1999/xlink" content-type="dwc:verbatimCoordinates" xlink:type="simple"><named-content content-type="geo-json" specific-use="{&#34;type&#34;:&#34;Point&#34;,&#34;coordinates&#34;:[-71.896278,-38.239056]}" id="NCID0E3QCI" xlink:type="simple">38°14'20.6"S 71°53'46.6"W</named-content></named-content>) <bold>B</bold> larvae of <italic><tp:taxon-name><tp:taxon-name-part taxon-name-part-type="genus" reg="Niphta">N.</tp:taxon-name-part><tp:taxon-name-part taxon-name-part-type="species" reg="brunnea">brunnea</tp:taxon-name-part></tp:taxon-name></italic> sp. nov. on plant stem from splash zone <bold>C</bold> close up of <italic><tp:taxon-name><tp:taxon-name-part taxon-name-part-type="genus" reg="Niphta">N.</tp:taxon-name-part><tp:taxon-name-part taxon-name-part-type="species" reg="brunnea">brunnea</tp:taxon-name-part></tp:taxon-name></italic> sp. nov. larva, adhesive structure visibly in contact with substrate <bold>D</bold> habitat of <italic><tp:taxon-name><tp:taxon-name-part taxon-name-part-type="genus" reg="Niphta">N.</tp:taxon-name-part><tp:taxon-name-part taxon-name-part-type="species" reg="nudipennis">nudipennis</tp:taxon-name-part></tp:taxon-name></italic>, box indicating foliage in splash zone where immatures were found <bold>E</bold> pupa of <italic><tp:taxon-name><tp:taxon-name-part taxon-name-part-type="genus" reg="Niphta">N.</tp:taxon-name-part><tp:taxon-name-part taxon-name-part-type="species" reg="nudipennis">nudipennis</tp:taxon-name-part></tp:taxon-name></italic> affixed to leaf with final instar larval exuviae visible.</p></caption><graphic xmlns:xlink="http://www.w3.org/1999/xlink" xlink:href="zookeys-1063-049-g026.jpg" position="float" orientation="portrait" xlink:type="simple" id="oo_600695.jpg"><uri content-type="original_file" xlink:type="simple">https://binary.pensoft.net/fig/600695</uri></graphic></fig><p><italic>Head</italic>. Frons with two to three strong setae. Flagellomere 1 expanded, 1.5 × as wide as next segment, subequal in length to 2 and 3 combined.</p><p><italic>Wing</italic>. Wing length: 2.2–2.3 mm. Lightly infuscate throughout; bend in R<sub>4+5</sub> gentle; M<sub>4</sub> with slight apical bend.</p><p><italic>Abdomen</italic>. Abdominal sternite 2 reduced to slender median sclerite, lacking setae; sternites 3–7 rectangular, setae restricted to posterior two-thirds; sternite 8 strongly reduced, lacking setae.</p><p><italic>Terminalia</italic> (Figs <xref ref-type="fig" rid="F5">5A</xref>, <xref ref-type="fig" rid="F7">7A</xref>). Epandrium quadrate in ventral view, posterior margin rounded, with narrow medial cleft; long, extended beyond gonostyli; without lobes or projections. Gonocoxites oblong, longer than wide, inner margin setose, expanded anterodorsally above gonocoxal plate, closely approximated but not fused; two posteromedially directed spine-like projections, one anterior to gonostylus, one posterior; anterior projection pointed, bare; posterior projection blunt, setose. Gonostylus longer than wide, distal half strongly tapered to pointed apex; dorsoventrally compressed, margins curved slightly ventrally, scoopula-like, heavily sclerotised; a few setae scattered throughout, apex bare. Parameres medially fused, attached basally to arms of gonocoxal plate; surface textured with tiny bumps, except for smooth apex; divided medially into dorsal parameral apodeme and ventral arm; ventral arm projected anteroventrally, expanded medially, apical third rapidly tapered to pointed apex, sharply curved anterodorsally; ventral arm, when retracted, rests ventrally between lateral margin of gonocoxal plate and gonocoxite. Gonocoxal plate broad, well sclerotised; anteroventral margin subtriangular, basal margin cleft forming two ventrally directed projections; pair of dorsal arms connect to parameres; with median expansion projected ventrally between posterior margins of gonocoxites. Cercus ovoid, visible in lateral view; projected anteroventrally; situated within epandrial indentation.</p><p><bold>Female.</bold> Unknown.</p></tp:treatment-sec><tp:treatment-sec sec-type="Immature stages" id="SECID0E1TCI"><title>Immature stages.</title><p>Unknown.</p></tp:treatment-sec><tp:treatment-sec sec-type="material" id="SECID0E6TCI"><title>Additional material examined.</title><p>Known only from the type series.</p></tp:treatment-sec><tp:treatment-sec sec-type="distribution" id="SECID0EEUCI"><title>Distribution.</title><p>Known from two localities in the Andes of south-central Chile (Fig. <xref ref-type="fig" rid="F24">24B</xref>).</p></tp:treatment-sec><tp:treatment-sec sec-type="etymology" id="SECID0EOUCI"><title>Etymology.</title><p>This species is named in honour of <abbrev xmlns:xlink="http://www.w3.org/1999/xlink" xlink:title="Robert J. Pivar, private collection, Ancaster, Ontario, Canada" id="ABBRID0EUUCI" xlink:type="simple">RJP</abbrev>’s wife, Danielle Lombardi, for her support during Pivar’s graduate research and entomological endeavours, and for playing an important role in organising the Chilean expedition. Raised in northern Chile (Arica), Danielle’s Spanish skills were critical for translating all communications with government and national park contacts, as well as translating our requests for collecting permits.</p></tp:treatment-sec><tp:treatment-sec><!--Section generated to contain objects referenced in tp:taxon-treatment.--><fig id="F5" position="float" orientation="portrait"><object-id xmlns:xlink="http://www.w3.org/1999/xlink" content-type="doi" xlink:type="simple">10.3897/zookeys.1063.71180.figure5</object-id><object-id xmlns:xlink="http://www.w3.org/1999/xlink" content-type="arpha" xlink:type="simple">A41A953B-6D18-50F3-B48E-E665F386DCD5</object-id><label>Figure 5.</label><caption><p>Ventral views of male <italic><tp:taxon-name><tp:taxon-name-part taxon-name-part-type="genus" reg="Niphta">Niphta</tp:taxon-name-part><tp:taxon-name-part taxon-name-part-type="species" reg="nudipennis">nudipennis</tp:taxon-name-part></tp:taxon-name></italic> group terminalia <bold>A</bold><italic><tp:taxon-name><tp:taxon-name-part taxon-name-part-type="genus" reg="Niphta">N.</tp:taxon-name-part><tp:taxon-name-part taxon-name-part-type="species" reg="daniellae">daniellae</tp:taxon-name-part></tp:taxon-name></italic> sp. nov. <bold>B</bold><italic><tp:taxon-name><tp:taxon-name-part taxon-name-part-type="genus" reg="Niphta">N.</tp:taxon-name-part><tp:taxon-name-part taxon-name-part-type="species" reg="eurydactyla">eurydactyla</tp:taxon-name-part></tp:taxon-name></italic> sp. nov. <bold>C</bold><italic><tp:taxon-name><tp:taxon-name-part taxon-name-part-type="genus" reg="Niphta">N.</tp:taxon-name-part><tp:taxon-name-part taxon-name-part-type="species" reg="nudipennis">nudipennis</tp:taxon-name-part></tp:taxon-name></italic> with parameres retracted <bold>D</bold><italic><tp:taxon-name><tp:taxon-name-part taxon-name-part-type="genus" reg="Niphta">N.</tp:taxon-name-part><tp:taxon-name-part taxon-name-part-type="species" reg="nudipennis">nudipennis</tp:taxon-name-part></tp:taxon-name></italic> with parameres extended. Arrows indicate range of motion of parameres. Abbreviations: aed gd, aedeagal guide; cerc, cercus; epand, epandrium; gcx, gonocoxite; gcx pl, gonocoxal plate; gst, gonostylus; pm, paramere. Scale bars: 0.1 mm.</p></caption><graphic xmlns:xlink="http://www.w3.org/1999/xlink" xlink:href="zookeys-1063-049-g005.jpg" position="float" orientation="portrait" xlink:type="simple" id="oo_600674.jpg"><uri content-type="original_file" xlink:type="simple">https://binary.pensoft.net/fig/600674</uri></graphic></fig><fig id="F7" position="float" orientation="portrait"><object-id xmlns:xlink="http://www.w3.org/1999/xlink" content-type="doi" xlink:type="simple">10.3897/zookeys.1063.71180.figure7</object-id><object-id xmlns:xlink="http://www.w3.org/1999/xlink" content-type="arpha" xlink:type="simple">041A384E-59F1-5E8B-AB2F-3C19223A8E01</object-id><label>Figure 7.</label><caption><p>Lateral views of male <italic><tp:taxon-name><tp:taxon-name-part taxon-name-part-type="genus" reg="Niphta">Niphta</tp:taxon-name-part><tp:taxon-name-part taxon-name-part-type="species" reg="nudipennis">nudipennis</tp:taxon-name-part></tp:taxon-name></italic> group terminalia <bold>A</bold><italic><tp:taxon-name><tp:taxon-name-part taxon-name-part-type="genus" reg="Niphta">N.</tp:taxon-name-part><tp:taxon-name-part taxon-name-part-type="species" reg="daniellae">daniellae</tp:taxon-name-part></tp:taxon-name></italic> sp. nov. <bold>B</bold><italic><tp:taxon-name><tp:taxon-name-part taxon-name-part-type="genus" reg="Niphta">N.</tp:taxon-name-part><tp:taxon-name-part taxon-name-part-type="species" reg="eurydactyla">eurydactyla</tp:taxon-name-part></tp:taxon-name></italic> sp. nov. <bold>C</bold><italic><tp:taxon-name><tp:taxon-name-part taxon-name-part-type="genus" reg="Niphta">N.</tp:taxon-name-part><tp:taxon-name-part taxon-name-part-type="species" reg="nudipennis">nudipennis</tp:taxon-name-part></tp:taxon-name></italic> with parameres retracted <bold>D</bold><italic><tp:taxon-name><tp:taxon-name-part taxon-name-part-type="genus" reg="Niphta">N.</tp:taxon-name-part><tp:taxon-name-part taxon-name-part-type="species" reg="nudipennis">nudipennis</tp:taxon-name-part></tp:taxon-name></italic> with parameres extended. Arrows indicate range of motion of parameres. Abbreviations: aed gd, aedeagal guide; cerc, cercus; epand, epandrium; gcx, gonocoxite; gcx pl, gonocoxal plate; gst, gonostylus; pm, paramere. Scale bars: 0.1 mm.</p></caption><graphic xmlns:xlink="http://www.w3.org/1999/xlink" xlink:href="zookeys-1063-049-g007.jpg" position="float" orientation="portrait" xlink:type="simple" id="oo_600676.jpg"><uri content-type="original_file" xlink:type="simple">https://binary.pensoft.net/fig/600676</uri></graphic></fig><fig id="F9" position="float" orientation="portrait"><object-id xmlns:xlink="http://www.w3.org/1999/xlink" content-type="doi" xlink:type="simple">10.3897/zookeys.1063.71180.figure9</object-id><object-id xmlns:xlink="http://www.w3.org/1999/xlink" content-type="arpha" xlink:type="simple">43122FB7-5103-5690-91CB-0E4EF1D95B3B</object-id><label>Figure 9.</label><caption><p>Adult lateral habitus micrographs of the <italic><tp:taxon-name><tp:taxon-name-part taxon-name-part-type="genus" reg="Niphta">Niphta</tp:taxon-name-part><tp:taxon-name-part taxon-name-part-type="species" reg="nudipennis">nudipennis</tp:taxon-name-part></tp:taxon-name></italic> group <bold>A</bold><italic><tp:taxon-name><tp:taxon-name-part taxon-name-part-type="genus" reg="Niphta">N.</tp:taxon-name-part><tp:taxon-name-part taxon-name-part-type="species" reg="bifurcata">bifurcata</tp:taxon-name-part></tp:taxon-name></italic> sp. nov. (♂) <bold>B</bold><italic><tp:taxon-name><tp:taxon-name-part taxon-name-part-type="genus" reg="Niphta">N.</tp:taxon-name-part><tp:taxon-name-part taxon-name-part-type="species" reg="brunnea">brunnea</tp:taxon-name-part></tp:taxon-name></italic> sp. nov. (♂) <bold>C</bold><italic><tp:taxon-name><tp:taxon-name-part taxon-name-part-type="genus" reg="Niphta">N.</tp:taxon-name-part><tp:taxon-name-part taxon-name-part-type="species" reg="courtneyi">courtneyi</tp:taxon-name-part></tp:taxon-name></italic> sp. nov. (♀), abdomen dissected <bold>D</bold><italic><tp:taxon-name><tp:taxon-name-part taxon-name-part-type="genus" reg="Niphta">N.</tp:taxon-name-part><tp:taxon-name-part taxon-name-part-type="species" reg="daniellae">daniellae</tp:taxon-name-part></tp:taxon-name></italic> sp. nov. (♂) <bold>E</bold><italic><tp:taxon-name><tp:taxon-name-part taxon-name-part-type="genus" reg="Niphta">N.</tp:taxon-name-part><tp:taxon-name-part taxon-name-part-type="species" reg="eurydactyla">eurydactyla</tp:taxon-name-part></tp:taxon-name></italic> sp. nov. (♂) <bold>F</bold><italic><tp:taxon-name><tp:taxon-name-part taxon-name-part-type="genus" reg="Niphta">N.</tp:taxon-name-part><tp:taxon-name-part taxon-name-part-type="species" reg="bispinosa">bispinosa</tp:taxon-name-part></tp:taxon-name></italic> sp. nov. (♂), abdomen dissected <bold>G</bold><italic><tp:taxon-name><tp:taxon-name-part taxon-name-part-type="genus" reg="Niphta">N.</tp:taxon-name-part><tp:taxon-name-part taxon-name-part-type="species" reg="nudipennis">nudipennis</tp:taxon-name-part></tp:taxon-name></italic> (♂) <bold>H</bold><italic><tp:taxon-name><tp:taxon-name-part taxon-name-part-type="genus" reg="Niphta">N.</tp:taxon-name-part><tp:taxon-name-part taxon-name-part-type="species" reg="courtneyi">courtneyi</tp:taxon-name-part></tp:taxon-name></italic> sp. nov. (♂), inset with arrow indicating antealar ridge. Scale bars: 1.0 mm.</p></caption><graphic xmlns:xlink="http://www.w3.org/1999/xlink" xlink:href="zookeys-1063-049-g009.jpg" position="float" orientation="portrait" xlink:type="simple" id="oo_600678.jpg"><uri content-type="original_file" xlink:type="simple">https://binary.pensoft.net/fig/600678</uri></graphic></fig><fig id="F10" position="float" orientation="portrait"><object-id xmlns:xlink="http://www.w3.org/1999/xlink" content-type="doi" xlink:type="simple">10.3897/zookeys.1063.71180.figure10</object-id><object-id xmlns:xlink="http://www.w3.org/1999/xlink" content-type="arpha" xlink:type="simple">63A06597-0916-5176-89DF-CD23FC49F8FC</object-id><label>Figure 10.</label><caption><p>Adult dorsal habitus micrographs of the <italic><tp:taxon-name><tp:taxon-name-part taxon-name-part-type="genus" reg="Niphta">Niphta</tp:taxon-name-part><tp:taxon-name-part taxon-name-part-type="species" reg="nudipennis">nudipennis</tp:taxon-name-part></tp:taxon-name></italic> group <bold>A</bold><italic><tp:taxon-name><tp:taxon-name-part taxon-name-part-type="genus" reg="Niphta">N.</tp:taxon-name-part><tp:taxon-name-part taxon-name-part-type="species" reg="bifurcata">bifurcata</tp:taxon-name-part></tp:taxon-name></italic> sp. nov. (♂) <bold>B</bold><italic><tp:taxon-name><tp:taxon-name-part taxon-name-part-type="genus" reg="Niphta">N.</tp:taxon-name-part><tp:taxon-name-part taxon-name-part-type="species" reg="brunnea">brunnea</tp:taxon-name-part></tp:taxon-name></italic> sp. nov. (♂) <bold>C</bold><italic><tp:taxon-name><tp:taxon-name-part taxon-name-part-type="genus" reg="Niphta">N.</tp:taxon-name-part><tp:taxon-name-part taxon-name-part-type="species" reg="courtneyi">courtneyi</tp:taxon-name-part></tp:taxon-name></italic> sp. nov. (♀), abdomen dissected <bold>D</bold><italic><tp:taxon-name><tp:taxon-name-part taxon-name-part-type="genus" reg="Niphta">N.</tp:taxon-name-part><tp:taxon-name-part taxon-name-part-type="species" reg="daniellae">daniellae</tp:taxon-name-part></tp:taxon-name></italic> sp. nov. (♂) <bold>E</bold><italic><tp:taxon-name><tp:taxon-name-part taxon-name-part-type="genus" reg="Niphta">N.</tp:taxon-name-part><tp:taxon-name-part taxon-name-part-type="species" reg="eurydactyla">eurydactyla</tp:taxon-name-part></tp:taxon-name></italic> sp. nov. (♂) <bold>F</bold><italic><tp:taxon-name><tp:taxon-name-part taxon-name-part-type="genus" reg="Niphta">N.</tp:taxon-name-part><tp:taxon-name-part taxon-name-part-type="species" reg="bispinosa">bispinosa</tp:taxon-name-part></tp:taxon-name></italic> sp. nov. (♂), abdomen dissected <bold>G</bold><italic><tp:taxon-name><tp:taxon-name-part taxon-name-part-type="genus" reg="Niphta">N.</tp:taxon-name-part><tp:taxon-name-part taxon-name-part-type="species" reg="nudipennis">nudipennis</tp:taxon-name-part></tp:taxon-name></italic> (♂) Scale bars: 1.0 mm.</p></caption><graphic xmlns:xlink="http://www.w3.org/1999/xlink" xlink:href="zookeys-1063-049-g010.jpg" position="float" orientation="portrait" xlink:type="simple" id="oo_600679.jpg"><uri content-type="original_file" xlink:type="simple">https://binary.pensoft.net/fig/600679</uri></graphic></fig><fig id="F24" position="float" orientation="portrait"><object-id xmlns:xlink="http://www.w3.org/1999/xlink" content-type="doi" xlink:type="simple">10.3897/zookeys.1063.71180.figure24</object-id><object-id xmlns:xlink="http://www.w3.org/1999/xlink" content-type="arpha" xlink:type="simple">3317A644-F40E-567A-8B40-A6FEC2CE3F0D</object-id><label>Figure 24.</label><caption><p>Known distribution of Chilean <italic><tp:taxon-name><tp:taxon-name-part taxon-name-part-type="genus" reg="Niphta">Niphta</tp:taxon-name-part></tp:taxon-name></italic><bold>A</bold><italic><tp:taxon-name><tp:taxon-name-part taxon-name-part-type="genus" reg="Niphta">N.</tp:taxon-name-part><tp:taxon-name-part taxon-name-part-type="species" reg="halteralis">halteralis</tp:taxon-name-part></tp:taxon-name></italic> group <bold>B</bold><italic><tp:taxon-name><tp:taxon-name-part taxon-name-part-type="genus" reg="Niphta">N.</tp:taxon-name-part><tp:taxon-name-part taxon-name-part-type="species" reg="nudipennis">nudipennis</tp:taxon-name-part></tp:taxon-name></italic> group.</p></caption><graphic xmlns:xlink="http://www.w3.org/1999/xlink" xlink:href="zookeys-1063-049-g024.jpg" position="float" orientation="portrait" xlink:type="simple" id="oo_600693.jpg"><uri content-type="original_file" xlink:type="simple">https://binary.pensoft.net/fig/600693</uri></graphic></fig></tp:treatment-sec></tp:taxon-treatment>
