# Supplementary material for: Revision of the genus Niphta (Diptera, Thaumaleidae) Theischinger of South America, with descriptions of nine new species and a new immature morphotype
Source: Zookeys. 2021 Oct 19;1063:49–104. doi: 10.3897/zookeys.1063.71180 (PMC8548288; doi:10.3897/zookeys.1063.71180)
Supplement: XML Treatment for Niphta eurydactyla [file zookeys.1063.71180-treatment11.xml]

<!DOCTYPE tp:taxon-treatment
  PUBLIC "-//TaxonX//DTD Taxonomic Treatment Publishing DTD v0 20100105//EN" "tax-treatment-NSO.dtd">
<tp:taxon-treatment xmlns:tp="http://www.plazi.org/taxpub"><tp:treatment-meta><kwd-group><label>Taxon classification</label><kwd><named-content xmlns:xlink="http://www.w3.org/1999/xlink" content-type="kingdom">Animalia</named-content></kwd><kwd><named-content xmlns:xlink="http://www.w3.org/1999/xlink" content-type="order">Diptera</named-content></kwd><kwd><named-content xmlns:xlink="http://www.w3.org/1999/xlink" content-type="family">Thaumaleidae</named-content></kwd></kwd-group><mixed-citation publication-type="journal"><person-group><name><surname>Pivar</surname><given-names>Robert J.</given-names></name><name><surname>Sinclair</surname><given-names>Bradley J.</given-names></name><name><surname>Moulton</surname><given-names>John K.</given-names></name></person-group><article-title>Revision of the genus <italic><tp:taxon-name><tp:taxon-name-part taxon-name-part-type="genus" reg="Niphta">Niphta</tp:taxon-name-part></tp:taxon-name></italic> (<tp:taxon-name><tp:taxon-name-part taxon-name-part-type="order">Diptera</tp:taxon-name-part></tp:taxon-name>, <tp:taxon-name><tp:taxon-name-part taxon-name-part-type="family">Thaumaleidae</tp:taxon-name-part></tp:taxon-name>) Theischinger of South America, with descriptions of nine new species and a new immature morphotype</article-title><source>Zookeys</source><day>19</day><month>10</month><year>2021</year><volume>1063</volume><fpage>49</fpage><lpage>104</lpage><pub-id pub-id-type="doi">10.3897/zookeys.1063.71180</pub-id></mixed-citation></tp:treatment-meta><tp:nomenclature><tp:taxon-name>
            <object-id xmlns:xlink="http://www.w3.org/1999/xlink" content-type="arpha" xlink:type="simple">C274435D-5012-5285-AC62-62C1F5109C80</object-id>
            <tp:taxon-name-part taxon-name-part-type="genus" reg="Niphta">Niphta</tp:taxon-name-part>
            <tp:taxon-name-part taxon-name-part-type="species" reg="eurydactyla">eurydactyla</tp:taxon-name-part>
            <object-id xmlns:xlink="http://www.w3.org/1999/xlink" content-type="zoobank" xlink:type="simple">http://zoobank.org/3F67511B-97D8-4C71-ADF7-29936A99D333</object-id>
          </tp:taxon-name><tp:taxon-authority>Pivar</tp:taxon-authority><tp:taxon-status xmlns:xlink="http://www.w3.org/1999/xlink" xlink:type="simple">sp. nov.</tp:taxon-status><xref ref-type="fig" rid="F5">Figs 5B</xref><xref ref-type="fig" rid="F7">, 7B</xref><xref ref-type="fig" rid="F9">, 9E</xref><xref ref-type="fig" rid="F10">, 10E</xref><xref ref-type="fig" rid="F24">, 24B</xref><xref ref-type="fig" rid="F27">, 27A</xref></tp:nomenclature><tp:treatment-sec sec-type="type material" id="SECID0EZWCI"><title>Type material.</title><p><bold><italic>Holotype</italic>:</bold> ♂, glued to point with abdomen in glycerine microvial pinned beneath, labelled: “Chile: Region X (Los Lagos)/Rte. U-99, 10.xii.2016/ <named-content xmlns:xlink="http://www.w3.org/1999/xlink" content-type="dwc:verbatimCoordinates" xlink:type="simple"><named-content content-type="geo-json" specific-use="{&#34;type&#34;:&#34;Point&#34;,&#34;coordinates&#34;:[-72.588000,-41.141167]}" id="NCID0EHXCI" xlink:type="simple">41°08'28.2"S 72°35'16.8"W</named-content></named-content>/ elev. 101 m, roadside seeps/ and creek, J.K. Moulton &amp; R.J./ Pivar”; “HOLOTYPE/ <italic><tp:taxon-name><tp:taxon-name-part taxon-name-part-type="genus" reg="Niphta">Niphta</tp:taxon-name-part></tp:taxon-name></italic>/ <italic><tp:taxon-name><tp:taxon-name-part taxon-name-part-type="genus" reg="Niphta"/><tp:taxon-name-part taxon-name-part-type="species" reg="eurydactyla">eurydactyla</tp:taxon-name-part></tp:taxon-name></italic>/ Pivar [red label]” (<named-content xmlns:xlink="http://www.w3.org/1999/xlink" content-type="dwc:institutional_code" xlink:type="simple">CNC</named-content>). <bold><italic>Paratypes</italic></bold>: Chile: Region X (Los Lagos): Rte. 215, 12.xii.2016, <named-content xmlns:xlink="http://www.w3.org/1999/xlink" content-type="dwc:verbatimCoordinates" xlink:type="simple"><named-content content-type="geo-json" specific-use="{&#34;type&#34;:&#34;Point&#34;,&#34;coordinates&#34;:[-72.293222,-40.675667]}" id="NCID0EIYCI" xlink:type="simple">40°40'32.4"S 72°17'35.6"W</named-content></named-content>, elev. 252 m, trickle falls, J.K. Moulton &amp; R.J. Pivar (1♂); Rte. U-99, 10.xii.2016, <named-content xmlns:xlink="http://www.w3.org/1999/xlink" content-type="dwc:verbatimCoordinates" xlink:type="simple"><named-content content-type="geo-json" specific-use="{&#34;type&#34;:&#34;Point&#34;,&#34;coordinates&#34;:[-72.595361,-41.136000]}" id="NCID0EQYCI" xlink:type="simple">41°08'09.6"S 72°35'43.3"W</named-content></named-content>, elev. 81 m, roadside falls, J.K. Moulton &amp; R.J. Pivar (1♂); Rte. U-99, 10.xii.2016, <named-content xmlns:xlink="http://www.w3.org/1999/xlink" content-type="dwc:verbatimCoordinates" xlink:type="simple"><named-content content-type="geo-json" specific-use="{&#34;type&#34;:&#34;Point&#34;,&#34;coordinates&#34;:[-72.588000,-41.141167]}" id="NCID0EYYCI" xlink:type="simple">41°08'28.2"S 72°35'16.8"W</named-content></named-content>, elev. 101 m, roadside seeps/creek, J.K. Moulton &amp; R.J. Pivar (9♂); Region XIV (Los Ríos): Antilhue, Rte. T-35, 9.xii.2016, <named-content xmlns:xlink="http://www.w3.org/1999/xlink" content-type="dwc:verbatimCoordinates" xlink:type="simple"><named-content content-type="geo-json" specific-use="{&#34;type&#34;:&#34;Point&#34;,&#34;coordinates&#34;:[-72.939611,-39.819389]}" id="NCID0EAZCI" xlink:type="simple">39°49'09.8"S 72°56'22.6"W</named-content></named-content>, elev. 40 m, roadside creek, J.K. Moulton &amp; R.J. Pivar (1♂); Rte. T-29, 14.xii.2016, <named-content xmlns:xlink="http://www.w3.org/1999/xlink" content-type="dwc:verbatimCoordinates" xlink:type="simple"><named-content content-type="geo-json" specific-use="{&#34;type&#34;:&#34;Point&#34;,&#34;coordinates&#34;:[-71.925444,-39.717611]}" id="NCID0EIZCI" xlink:type="simple">39°43'03.4"S 71°55'31.6"W</named-content></named-content>, elev. 340 m, seepage, J.K. Moulton &amp; R.J. Pivar (1♂); Rte. T-85, 13.xii.2016, <named-content xmlns:xlink="http://www.w3.org/1999/xlink" content-type="dwc:verbatimCoordinates" xlink:type="simple"><named-content content-type="geo-json" specific-use="{&#34;type&#34;:&#34;Point&#34;,&#34;coordinates&#34;:[-72.281889,-40.332972]}" id="NCID0EQZCI" xlink:type="simple">40°19'58.7"S 72°16'54.8"W</named-content></named-content>, elev. 145 m, foliage around waterfalls, J.K. Moulton &amp; R.J. Pivar (3♂).</p><fig id="F27" position="float" orientation="portrait"><object-id xmlns:xlink="http://www.w3.org/1999/xlink" content-type="doi" xlink:type="simple">10.3897/zookeys.1063.71180.figure27</object-id><object-id xmlns:xlink="http://www.w3.org/1999/xlink" content-type="arpha" xlink:type="simple">0909F645-F8A8-5049-8495-001A9AC2E36C</object-id><label>Figure 27.</label><caption><p>Examples of thaumaleid habitats in Chile <bold>A</bold> waterfalls where <italic><tp:taxon-name><tp:taxon-name-part taxon-name-part-type="genus" reg="Niphta">Niphta</tp:taxon-name-part><tp:taxon-name-part taxon-name-part-type="species" reg="downesi">downesi</tp:taxon-name-part></tp:taxon-name></italic> sp. nov., <italic><tp:taxon-name><tp:taxon-name-part taxon-name-part-type="genus" reg="Niphta">N.</tp:taxon-name-part><tp:taxon-name-part taxon-name-part-type="species" reg="eurydactyla">eurydactyla</tp:taxon-name-part></tp:taxon-name></italic> sp. nov. and <italic><tp:taxon-name><tp:taxon-name-part taxon-name-part-type="genus" reg="Niphta">N.</tp:taxon-name-part><tp:taxon-name-part taxon-name-part-type="species" reg="nudipennis">nudipennis</tp:taxon-name-part></tp:taxon-name></italic> were collected by sweeping adjacent foliage (<named-content xmlns:xlink="http://www.w3.org/1999/xlink" content-type="dwc:verbatimCoordinates" xlink:type="simple"><named-content content-type="geo-json" specific-use="{&#34;type&#34;:&#34;Point&#34;,&#34;coordinates&#34;:[-72.281889,-40.332972]}" id="NCID0ED2CI" xlink:type="simple">40°19'58.7"S 72°16'54.8"W</named-content></named-content>) <bold>B</bold> collection site of <italic><tp:taxon-name><tp:taxon-name-part taxon-name-part-type="genus" reg="Niphta">N.</tp:taxon-name-part><tp:taxon-name-part taxon-name-part-type="species" reg="bispinosa">bispinosa</tp:taxon-name-part></tp:taxon-name></italic> sp. nov. (<named-content xmlns:xlink="http://www.w3.org/1999/xlink" content-type="dwc:verbatimCoordinates" xlink:type="simple"><named-content content-type="geo-json" specific-use="{&#34;type&#34;:&#34;Point&#34;,&#34;coordinates&#34;:[-70.810278,-34.996889]}" id="NCID0EY2CI" xlink:type="simple">34°59'48.8"S 70°48'37.0"W</named-content></named-content>) (after Pivar <italic>et al</italic>. 2020) <bold>C</bold> type locality of <italic><tp:taxon-name><tp:taxon-name-part taxon-name-part-type="genus" reg="Niphta">N.</tp:taxon-name-part><tp:taxon-name-part taxon-name-part-type="species" reg="acus">acus</tp:taxon-name-part></tp:taxon-name></italic> sp. nov., specimens were mainly collected from plants on left (<named-content xmlns:xlink="http://www.w3.org/1999/xlink" content-type="dwc:verbatimCoordinates" xlink:type="simple"><named-content content-type="geo-json" specific-use="{&#34;type&#34;:&#34;Point&#34;,&#34;coordinates&#34;:[-71.701083,-37.775222]}" id="NCID0EP3CI" xlink:type="simple">37°46'30.8"S 71°42'03.9"W</named-content></named-content>) <bold>D</bold> rock face seep, type locality of <italic><tp:taxon-name><tp:taxon-name-part taxon-name-part-type="genus" reg="Niphta">N.</tp:taxon-name-part><tp:taxon-name-part taxon-name-part-type="species" reg="bispinosa">bispinosa</tp:taxon-name-part></tp:taxon-name></italic> sp. nov. (<named-content xmlns:xlink="http://www.w3.org/1999/xlink" content-type="dwc:verbatimCoordinates" xlink:type="simple"><named-content content-type="geo-json" specific-use="{&#34;type&#34;:&#34;Point&#34;,&#34;coordinates&#34;:[-70.822000,-34.996306]}" id="NCID0EE4CI" xlink:type="simple">34°59'46.7"S 70°49'19.2"W</named-content></named-content>) <bold>E</bold> Chiloé, <italic><tp:taxon-name><tp:taxon-name-part taxon-name-part-type="genus" reg="Niphta">N.</tp:taxon-name-part><tp:taxon-name-part taxon-name-part-type="species" reg="nudipennis">nudipennis</tp:taxon-name-part></tp:taxon-name></italic> was collected at a small waterfall next to the larger Cascada Tocoihue, Pivar is shown for scale (<named-content xmlns:xlink="http://www.w3.org/1999/xlink" content-type="dwc:verbatimCoordinates" xlink:type="simple"><named-content content-type="geo-json" specific-use="{&#34;type&#34;:&#34;Point&#34;,&#34;coordinates&#34;:[-73.435806,-42.305639]}" id="NCID0EZ4CI" xlink:type="simple">42°18'20.3"S 73°26'08.9"W</named-content></named-content>); F, Puente El Salto, <italic><tp:taxon-name><tp:taxon-name-part taxon-name-part-type="genus" reg="Niphta">N.</tp:taxon-name-part><tp:taxon-name-part taxon-name-part-type="species" reg="halteralis">halteralis</tp:taxon-name-part></tp:taxon-name></italic> was collected above the falls, Pivar is shown above the falls for scale (<named-content xmlns:xlink="http://www.w3.org/1999/xlink" content-type="dwc:verbatimCoordinates" xlink:type="simple"><named-content content-type="geo-json" specific-use="{&#34;type&#34;:&#34;Point&#34;,&#34;coordinates&#34;:[-72.287389,-41.524778]}" id="NCID0EM5CI" xlink:type="simple">41°31'29.2"S 72°17'14.6"W</named-content></named-content>).</p></caption><graphic xmlns:xlink="http://www.w3.org/1999/xlink" xlink:href="zookeys-1063-049-g027.jpg" position="float" orientation="portrait" xlink:type="simple" id="oo_600696.jpg"><uri content-type="original_file" xlink:type="simple">https://binary.pensoft.net/fig/600696</uri></graphic></fig></tp:treatment-sec><tp:treatment-sec sec-type="Recognition" id="SECID0EW5CI"><title>Recognition.</title><p>This species is recognised by a broad, straight, finger-like projection on the gonostylus.</p></tp:treatment-sec><tp:treatment-sec sec-type="description" id="SECID0E25CI"><title>Description.</title><p>The description of <italic><tp:taxon-name><tp:taxon-name-part taxon-name-part-type="genus" reg="Niphta">N.</tp:taxon-name-part><tp:taxon-name-part taxon-name-part-type="species" reg="eurydactyla">eurydactyla</tp:taxon-name-part></tp:taxon-name></italic> differs from that of <italic><tp:taxon-name><tp:taxon-name-part taxon-name-part-type="genus" reg="Niphta">N.</tp:taxon-name-part><tp:taxon-name-part taxon-name-part-type="species" reg="bifurcata">bifurcata</tp:taxon-name-part></tp:taxon-name></italic> in the following regards:</p><p><bold>Male.</bold><italic>n</italic> = 17.</p><p><italic>Length</italic> 1.5–1.8 mm.</p><p><italic>Colouration</italic> (Figs <xref ref-type="fig" rid="F9">9E</xref>, <xref ref-type="fig" rid="F10">10E</xref>). Variable colouration, even among specimens from the same population; base colouration of thorax either yellow or orange as follows: postpronotal lobe and lateral margins of prescutum orangey/yellowish brown; scutum shiny with three distinct brown stripes, pleura yellow to yellowish brown; postscutum orangey/yellowish brown, two lateral brown spots above scutoscutellar suture; scutellum shiny, orangey/yellowish brown; mediotergite shiny, anterior half orangey/yellowish brown, posterior half brown; katepisternum mainly pale brown with scattered orange/yellow and black markings, or mostly yellowish brown with brown lateral markings above mid coxae; paratergite brown; remaining pteropleuron mainly orangey-brown to yellowish brown with dispersed markings of brown and black; base of halter creamy grey, knob pale yellow; legs pale brown, apex of tarsi darker; abdomen brown; terminalia pale brown.</p><p><italic>Thorax</italic>. Antealar ridge bearing three to four setae, middle seta most pronounced.</p><p><italic>Wing</italic>. Wing length: 1.8–2.2 mm.</p><p><italic>Abdomen</italic>. Abdominal sternites with setae restricted to posterior two-thirds.</p><p><italic>Terminalia</italic> (Figs <xref ref-type="fig" rid="F5">5B</xref>, <xref ref-type="fig" rid="F7">7B</xref>). Epandrium quadrate in ventral view, posterior margin rounded, with narrow medial cleft; long, extended beyond gonostyli; without lobes or projections. Gonocoxites oblong, longer than wide, large C-shaped scallop where gonostyli inserted; anterior margin rounded, somewhat expanded dorsally, not closely approximated; anterior inner margin with stout spine-like projection; margin around gonostylus setose. Gonostylus subquadrate; with finger-like projection emerging from posterolateral corner, gently tapered toward apex, bearing a few setae; inner anterior margin with small, rounded projection bearing a few fine setae. Parameres medially fused, attached basally to arms of gonocoxal plate; divided distally into dorsal parameral apodeme and ventral arm; ventral arm projected anteroventrally toward gonocoxal plate, strongly curved anteriorly, sickle-shaped, surface textured with tiny bumps, except for smooth apex; ventral arm, when retracted, rests ventrally between lateral margin of gonocoxal plate and gonostylus. Gonocoxal plate broad, well sclerotised; anterior margin rounded; pair of dorsal arms connect to parameres; median aedeagal guide trident-shaped, weakly sclerotised. Cercus prominent; ovoid; projected anteroventrally; situated within epandrial indentation.</p><p><bold>Female.</bold> Unknown.</p></tp:treatment-sec><tp:treatment-sec sec-type="Immature stages" id="SECID0EJBDI"><title>Immature stages.</title><p>Unknown.</p></tp:treatment-sec><tp:treatment-sec sec-type="material" id="SECID0EOBDI"><title>Additional material examined.</title><p>Known only from the type series.</p></tp:treatment-sec><tp:treatment-sec sec-type="distribution" id="SECID0ETBDI"><title>Distribution.</title><p>Known from both the Chilean Coastal Range and Andes of southern Chile (Fig. <xref ref-type="fig" rid="F24">24B</xref>).</p></tp:treatment-sec><tp:treatment-sec sec-type="etymology" id="SECID0E4BDI"><title>Etymology.</title><p>The specific name is from the Greek <italic>eury</italic> (broad, wide) and <italic>daktylos</italic> (finger), in allusion to the broad, finger-like projection on the gonostylus.</p></tp:treatment-sec><tp:treatment-sec><!--Section generated to contain objects referenced in tp:taxon-treatment.--><fig id="F5" position="float" orientation="portrait"><object-id xmlns:xlink="http://www.w3.org/1999/xlink" content-type="doi" xlink:type="simple">10.3897/zookeys.1063.71180.figure5</object-id><object-id xmlns:xlink="http://www.w3.org/1999/xlink" content-type="arpha" xlink:type="simple">A41A953B-6D18-50F3-B48E-E665F386DCD5</object-id><label>Figure 5.</label><caption><p>Ventral views of male <italic><tp:taxon-name><tp:taxon-name-part taxon-name-part-type="genus" reg="Niphta">Niphta</tp:taxon-name-part><tp:taxon-name-part taxon-name-part-type="species" reg="nudipennis">nudipennis</tp:taxon-name-part></tp:taxon-name></italic> group terminalia <bold>A</bold><italic><tp:taxon-name><tp:taxon-name-part taxon-name-part-type="genus" reg="Niphta">N.</tp:taxon-name-part><tp:taxon-name-part taxon-name-part-type="species" reg="daniellae">daniellae</tp:taxon-name-part></tp:taxon-name></italic> sp. nov. <bold>B</bold><italic><tp:taxon-name><tp:taxon-name-part taxon-name-part-type="genus" reg="Niphta">N.</tp:taxon-name-part><tp:taxon-name-part taxon-name-part-type="species" reg="eurydactyla">eurydactyla</tp:taxon-name-part></tp:taxon-name></italic> sp. nov. <bold>C</bold><italic><tp:taxon-name><tp:taxon-name-part taxon-name-part-type="genus" reg="Niphta">N.</tp:taxon-name-part><tp:taxon-name-part taxon-name-part-type="species" reg="nudipennis">nudipennis</tp:taxon-name-part></tp:taxon-name></italic> with parameres retracted <bold>D</bold><italic><tp:taxon-name><tp:taxon-name-part taxon-name-part-type="genus" reg="Niphta">N.</tp:taxon-name-part><tp:taxon-name-part taxon-name-part-type="species" reg="nudipennis">nudipennis</tp:taxon-name-part></tp:taxon-name></italic> with parameres extended. Arrows indicate range of motion of parameres. Abbreviations: aed gd, aedeagal guide; cerc, cercus; epand, epandrium; gcx, gonocoxite; gcx pl, gonocoxal plate; gst, gonostylus; pm, paramere. Scale bars: 0.1 mm.</p></caption><graphic xmlns:xlink="http://www.w3.org/1999/xlink" xlink:href="zookeys-1063-049-g005.jpg" position="float" orientation="portrait" xlink:type="simple" id="oo_600674.jpg"><uri content-type="original_file" xlink:type="simple">https://binary.pensoft.net/fig/600674</uri></graphic></fig><fig id="F7" position="float" orientation="portrait"><object-id xmlns:xlink="http://www.w3.org/1999/xlink" content-type="doi" xlink:type="simple">10.3897/zookeys.1063.71180.figure7</object-id><object-id xmlns:xlink="http://www.w3.org/1999/xlink" content-type="arpha" xlink:type="simple">041A384E-59F1-5E8B-AB2F-3C19223A8E01</object-id><label>Figure 7.</label><caption><p>Lateral views of male <italic><tp:taxon-name><tp:taxon-name-part taxon-name-part-type="genus" reg="Niphta">Niphta</tp:taxon-name-part><tp:taxon-name-part taxon-name-part-type="species" reg="nudipennis">nudipennis</tp:taxon-name-part></tp:taxon-name></italic> group terminalia <bold>A</bold><italic><tp:taxon-name><tp:taxon-name-part taxon-name-part-type="genus" reg="Niphta">N.</tp:taxon-name-part><tp:taxon-name-part taxon-name-part-type="species" reg="daniellae">daniellae</tp:taxon-name-part></tp:taxon-name></italic> sp. nov. <bold>B</bold><italic><tp:taxon-name><tp:taxon-name-part taxon-name-part-type="genus" reg="Niphta">N.</tp:taxon-name-part><tp:taxon-name-part taxon-name-part-type="species" reg="eurydactyla">eurydactyla</tp:taxon-name-part></tp:taxon-name></italic> sp. nov. <bold>C</bold><italic><tp:taxon-name><tp:taxon-name-part taxon-name-part-type="genus" reg="Niphta">N.</tp:taxon-name-part><tp:taxon-name-part taxon-name-part-type="species" reg="nudipennis">nudipennis</tp:taxon-name-part></tp:taxon-name></italic> with parameres retracted <bold>D</bold><italic><tp:taxon-name><tp:taxon-name-part taxon-name-part-type="genus" reg="Niphta">N.</tp:taxon-name-part><tp:taxon-name-part taxon-name-part-type="species" reg="nudipennis">nudipennis</tp:taxon-name-part></tp:taxon-name></italic> with parameres extended. Arrows indicate range of motion of parameres. Abbreviations: aed gd, aedeagal guide; cerc, cercus; epand, epandrium; gcx, gonocoxite; gcx pl, gonocoxal plate; gst, gonostylus; pm, paramere. Scale bars: 0.1 mm.</p></caption><graphic xmlns:xlink="http://www.w3.org/1999/xlink" xlink:href="zookeys-1063-049-g007.jpg" position="float" orientation="portrait" xlink:type="simple" id="oo_600676.jpg"><uri content-type="original_file" xlink:type="simple">https://binary.pensoft.net/fig/600676</uri></graphic></fig><fig id="F9" position="float" orientation="portrait"><object-id xmlns:xlink="http://www.w3.org/1999/xlink" content-type="doi" xlink:type="simple">10.3897/zookeys.1063.71180.figure9</object-id><object-id xmlns:xlink="http://www.w3.org/1999/xlink" content-type="arpha" xlink:type="simple">43122FB7-5103-5690-91CB-0E4EF1D95B3B</object-id><label>Figure 9.</label><caption><p>Adult lateral habitus micrographs of the <italic><tp:taxon-name><tp:taxon-name-part taxon-name-part-type="genus" reg="Niphta">Niphta</tp:taxon-name-part><tp:taxon-name-part taxon-name-part-type="species" reg="nudipennis">nudipennis</tp:taxon-name-part></tp:taxon-name></italic> group <bold>A</bold><italic><tp:taxon-name><tp:taxon-name-part taxon-name-part-type="genus" reg="Niphta">N.</tp:taxon-name-part><tp:taxon-name-part taxon-name-part-type="species" reg="bifurcata">bifurcata</tp:taxon-name-part></tp:taxon-name></italic> sp. nov. (♂) <bold>B</bold><italic><tp:taxon-name><tp:taxon-name-part taxon-name-part-type="genus" reg="Niphta">N.</tp:taxon-name-part><tp:taxon-name-part taxon-name-part-type="species" reg="brunnea">brunnea</tp:taxon-name-part></tp:taxon-name></italic> sp. nov. (♂) <bold>C</bold><italic><tp:taxon-name><tp:taxon-name-part taxon-name-part-type="genus" reg="Niphta">N.</tp:taxon-name-part><tp:taxon-name-part taxon-name-part-type="species" reg="courtneyi">courtneyi</tp:taxon-name-part></tp:taxon-name></italic> sp. nov. (♀), abdomen dissected <bold>D</bold><italic><tp:taxon-name><tp:taxon-name-part taxon-name-part-type="genus" reg="Niphta">N.</tp:taxon-name-part><tp:taxon-name-part taxon-name-part-type="species" reg="daniellae">daniellae</tp:taxon-name-part></tp:taxon-name></italic> sp. nov. (♂) <bold>E</bold><italic><tp:taxon-name><tp:taxon-name-part taxon-name-part-type="genus" reg="Niphta">N.</tp:taxon-name-part><tp:taxon-name-part taxon-name-part-type="species" reg="eurydactyla">eurydactyla</tp:taxon-name-part></tp:taxon-name></italic> sp. nov. (♂) <bold>F</bold><italic><tp:taxon-name><tp:taxon-name-part taxon-name-part-type="genus" reg="Niphta">N.</tp:taxon-name-part><tp:taxon-name-part taxon-name-part-type="species" reg="bispinosa">bispinosa</tp:taxon-name-part></tp:taxon-name></italic> sp. nov. (♂), abdomen dissected <bold>G</bold><italic><tp:taxon-name><tp:taxon-name-part taxon-name-part-type="genus" reg="Niphta">N.</tp:taxon-name-part><tp:taxon-name-part taxon-name-part-type="species" reg="nudipennis">nudipennis</tp:taxon-name-part></tp:taxon-name></italic> (♂) <bold>H</bold><italic><tp:taxon-name><tp:taxon-name-part taxon-name-part-type="genus" reg="Niphta">N.</tp:taxon-name-part><tp:taxon-name-part taxon-name-part-type="species" reg="courtneyi">courtneyi</tp:taxon-name-part></tp:taxon-name></italic> sp. nov. (♂), inset with arrow indicating antealar ridge. Scale bars: 1.0 mm.</p></caption><graphic xmlns:xlink="http://www.w3.org/1999/xlink" xlink:href="zookeys-1063-049-g009.jpg" position="float" orientation="portrait" xlink:type="simple" id="oo_600678.jpg"><uri content-type="original_file" xlink:type="simple">https://binary.pensoft.net/fig/600678</uri></graphic></fig><fig id="F10" position="float" orientation="portrait"><object-id xmlns:xlink="http://www.w3.org/1999/xlink" content-type="doi" xlink:type="simple">10.3897/zookeys.1063.71180.figure10</object-id><object-id xmlns:xlink="http://www.w3.org/1999/xlink" content-type="arpha" xlink:type="simple">63A06597-0916-5176-89DF-CD23FC49F8FC</object-id><label>Figure 10.</label><caption><p>Adult dorsal habitus micrographs of the <italic><tp:taxon-name><tp:taxon-name-part taxon-name-part-type="genus" reg="Niphta">Niphta</tp:taxon-name-part><tp:taxon-name-part taxon-name-part-type="species" reg="nudipennis">nudipennis</tp:taxon-name-part></tp:taxon-name></italic> group <bold>A</bold><italic><tp:taxon-name><tp:taxon-name-part taxon-name-part-type="genus" reg="Niphta">N.</tp:taxon-name-part><tp:taxon-name-part taxon-name-part-type="species" reg="bifurcata">bifurcata</tp:taxon-name-part></tp:taxon-name></italic> sp. nov. (♂) <bold>B</bold><italic><tp:taxon-name><tp:taxon-name-part taxon-name-part-type="genus" reg="Niphta">N.</tp:taxon-name-part><tp:taxon-name-part taxon-name-part-type="species" reg="brunnea">brunnea</tp:taxon-name-part></tp:taxon-name></italic> sp. nov. (♂) <bold>C</bold><italic><tp:taxon-name><tp:taxon-name-part taxon-name-part-type="genus" reg="Niphta">N.</tp:taxon-name-part><tp:taxon-name-part taxon-name-part-type="species" reg="courtneyi">courtneyi</tp:taxon-name-part></tp:taxon-name></italic> sp. nov. (♀), abdomen dissected <bold>D</bold><italic><tp:taxon-name><tp:taxon-name-part taxon-name-part-type="genus" reg="Niphta">N.</tp:taxon-name-part><tp:taxon-name-part taxon-name-part-type="species" reg="daniellae">daniellae</tp:taxon-name-part></tp:taxon-name></italic> sp. nov. (♂) <bold>E</bold><italic><tp:taxon-name><tp:taxon-name-part taxon-name-part-type="genus" reg="Niphta">N.</tp:taxon-name-part><tp:taxon-name-part taxon-name-part-type="species" reg="eurydactyla">eurydactyla</tp:taxon-name-part></tp:taxon-name></italic> sp. nov. (♂) <bold>F</bold><italic><tp:taxon-name><tp:taxon-name-part taxon-name-part-type="genus" reg="Niphta">N.</tp:taxon-name-part><tp:taxon-name-part taxon-name-part-type="species" reg="bispinosa">bispinosa</tp:taxon-name-part></tp:taxon-name></italic> sp. nov. (♂), abdomen dissected <bold>G</bold><italic><tp:taxon-name><tp:taxon-name-part taxon-name-part-type="genus" reg="Niphta">N.</tp:taxon-name-part><tp:taxon-name-part taxon-name-part-type="species" reg="nudipennis">nudipennis</tp:taxon-name-part></tp:taxon-name></italic> (♂) Scale bars: 1.0 mm.</p></caption><graphic xmlns:xlink="http://www.w3.org/1999/xlink" xlink:href="zookeys-1063-049-g010.jpg" position="float" orientation="portrait" xlink:type="simple" id="oo_600679.jpg"><uri content-type="original_file" xlink:type="simple">https://binary.pensoft.net/fig/600679</uri></graphic></fig><fig id="F24" position="float" orientation="portrait"><object-id xmlns:xlink="http://www.w3.org/1999/xlink" content-type="doi" xlink:type="simple">10.3897/zookeys.1063.71180.figure24</object-id><object-id xmlns:xlink="http://www.w3.org/1999/xlink" content-type="arpha" xlink:type="simple">3317A644-F40E-567A-8B40-A6FEC2CE3F0D</object-id><label>Figure 24.</label><caption><p>Known distribution of Chilean <italic><tp:taxon-name><tp:taxon-name-part taxon-name-part-type="genus" reg="Niphta">Niphta</tp:taxon-name-part></tp:taxon-name></italic><bold>A</bold><italic><tp:taxon-name><tp:taxon-name-part taxon-name-part-type="genus" reg="Niphta">N.</tp:taxon-name-part><tp:taxon-name-part taxon-name-part-type="species" reg="halteralis">halteralis</tp:taxon-name-part></tp:taxon-name></italic> group <bold>B</bold><italic><tp:taxon-name><tp:taxon-name-part taxon-name-part-type="genus" reg="Niphta">N.</tp:taxon-name-part><tp:taxon-name-part taxon-name-part-type="species" reg="nudipennis">nudipennis</tp:taxon-name-part></tp:taxon-name></italic> group.</p></caption><graphic xmlns:xlink="http://www.w3.org/1999/xlink" xlink:href="zookeys-1063-049-g024.jpg" position="float" orientation="portrait" xlink:type="simple" id="oo_600693.jpg"><uri content-type="original_file" xlink:type="simple">https://binary.pensoft.net/fig/600693</uri></graphic></fig></tp:treatment-sec></tp:taxon-treatment>
