# Supplementary material for: Revision of the genus Niphta (Diptera, Thaumaleidae) Theischinger of South America, with descriptions of nine new species and a new immature morphotype
Source: Zookeys. 2021 Oct 19;1063:49–104. doi: 10.3897/zookeys.1063.71180 (PMC8548288; doi:10.3897/zookeys.1063.71180)
Supplement: XML Treatment for Niphta nudipennis [file zookeys.1063.71180-treatment12.xml]

<!DOCTYPE tp:taxon-treatment
  PUBLIC "-//TaxonX//DTD Taxonomic Treatment Publishing DTD v0 20100105//EN" "tax-treatment-NSO.dtd">
<tp:taxon-treatment xmlns:tp="http://www.plazi.org/taxpub"><tp:treatment-meta><kwd-group><label>Taxon classification</label><kwd><named-content xmlns:xlink="http://www.w3.org/1999/xlink" content-type="kingdom">Animalia</named-content></kwd><kwd><named-content xmlns:xlink="http://www.w3.org/1999/xlink" content-type="order">Diptera</named-content></kwd><kwd><named-content xmlns:xlink="http://www.w3.org/1999/xlink" content-type="family">Thaumaleidae</named-content></kwd></kwd-group><mixed-citation publication-type="journal"><person-group><name><surname>Pivar</surname><given-names>Robert J.</given-names></name><name><surname>Sinclair</surname><given-names>Bradley J.</given-names></name><name><surname>Moulton</surname><given-names>John K.</given-names></name></person-group><article-title>Revision of the genus <italic><tp:taxon-name><tp:taxon-name-part taxon-name-part-type="genus" reg="Niphta">Niphta</tp:taxon-name-part></tp:taxon-name></italic> (<tp:taxon-name><tp:taxon-name-part taxon-name-part-type="order">Diptera</tp:taxon-name-part></tp:taxon-name>, <tp:taxon-name><tp:taxon-name-part taxon-name-part-type="family">Thaumaleidae</tp:taxon-name-part></tp:taxon-name>) Theischinger of South America, with descriptions of nine new species and a new immature morphotype</article-title><source>Zookeys</source><day>19</day><month>10</month><year>2021</year><volume>1063</volume><fpage>49</fpage><lpage>104</lpage><pub-id pub-id-type="doi">10.3897/zookeys.1063.71180</pub-id></mixed-citation></tp:treatment-meta><tp:nomenclature><tp:taxon-name>
            <object-id xmlns:xlink="http://www.w3.org/1999/xlink" content-type="arpha" xlink:type="simple">A1B7EFD2-5838-5CEB-B442-0F467047ADE0</object-id>
            <tp:taxon-name-part taxon-name-part-type="genus" reg="Niphta">Niphta</tp:taxon-name-part>
            <tp:taxon-name-part taxon-name-part-type="species" reg="nudipennis">nudipennis</tp:taxon-name-part>
          </tp:taxon-name><tp:taxon-authority>(Edwards)</tp:taxon-authority><xref ref-type="fig" rid="F1">Figs 1</xref><xref ref-type="fig" rid="F5">, 5C, D</xref><xref ref-type="fig" rid="F7">, 7C, D</xref><xref ref-type="fig" rid="F9">, 9G</xref><xref ref-type="fig" rid="F10">, 10G</xref><xref ref-type="fig" rid="F11">, 11D</xref><xref ref-type="fig" rid="F12">, 12D</xref><xref ref-type="fig" rid="F14">, 14B</xref><xref ref-type="fig" rid="F15">, 15B</xref><xref ref-type="fig" rid="F16">, 16B</xref><xref ref-type="fig" rid="F17">, 17B</xref><xref ref-type="fig" rid="F18">, 18B</xref><xref ref-type="fig" rid="F19">, 19B</xref><xref ref-type="fig" rid="F21">, 21C, D</xref><xref ref-type="fig" rid="F24">, 24B</xref><xref ref-type="fig" rid="F26">, 26D, E</xref><xref ref-type="fig" rid="F27">, 27A, E</xref><tp:nomenclature-citation-list><tp:nomenclature-citation><tp:taxon-name>
                <tp:taxon-name-part taxon-name-part-type="genus" reg="Austrothaumalea">Austrothaumalea</tp:taxon-name-part>
                <tp:taxon-name-part taxon-name-part-type="species" reg="nudipennis">nudipennis</tp:taxon-name-part>
              </tp:taxon-name><comment>Edwards, 1930: 113. Stuardo, 1946: 42 (catalogue); Stone, 1966: 1 (catalogue); Arnaud, 1977: 284 (distribution).</comment></tp:nomenclature-citation><tp:nomenclature-citation><tp:taxon-name>
                <tp:taxon-name-part taxon-name-part-type="genus" reg="Niphta">Niphta</tp:taxon-name-part>
                <tp:taxon-name-part taxon-name-part-type="species" reg="nudipennis">nudipennis</tp:taxon-name-part>
              </tp:taxon-name><comment>(Edwards): <xref ref-type="bibr" rid="B28">Theischinger 1986</xref>: 316 (new combination); <xref ref-type="bibr" rid="B10">McLellan 1988</xref>: 563 (comments).</comment></tp:nomenclature-citation></tp:nomenclature-citation-list></tp:nomenclature><tp:treatment-sec sec-type="type material" id="SECID0ETGDI"><title>Type material examined.</title><p><bold><italic>Holotype</italic>:</bold> ♂, minuten pinned with abdomen mounted in resin, labelled: “Ancud./ 17–19.xii.1926.”; “<tp:taxon-name><tp:taxon-name-part taxon-name-part-type="genus" reg="Austrothaumalea">Austrothaumalea</tp:taxon-name-part></tp:taxon-name>/ <tp:taxon-name><tp:taxon-name-part taxon-name-part-type="genus" reg="Austrothaumalea"/><tp:taxon-name-part taxon-name-part-type="species" reg="nudipennis">nudipennis</tp:taxon-name-part></tp:taxon-name> Edw./ F.W. Edwards/ det. 1930.”; “S. Chile:/ Chiloe I./ F. &amp; M. Edwards./ B.M. 1927 – 63.”; “HOLO-/ TYPE [white label with red margin]”; “NHMUK010210690”. <bold><italic>Allotype</italic></bold>: ♀, same label data as holotype (NHMUK). <bold><italic>Paratypes</italic></bold>: same data as holotype (4♂, 4♀, NHMUK).</p></tp:treatment-sec><tp:treatment-sec sec-type="Recognition" id="SECID0ETHDI"><title>Recognition.</title><p>This species is recognised by a long, narrow, finger-like projection on the gonostylus that has a medial bend.</p></tp:treatment-sec><tp:treatment-sec sec-type="redescription" id="SECID0EYHDI"><title>Redescription.</title><p>The adult and immature descriptions of <italic><tp:taxon-name><tp:taxon-name-part taxon-name-part-type="genus" reg="Niphta">N.</tp:taxon-name-part><tp:taxon-name-part taxon-name-part-type="species" reg="nudipennis">nudipennis</tp:taxon-name-part></tp:taxon-name></italic> differ from those of <italic><tp:taxon-name><tp:taxon-name-part taxon-name-part-type="genus" reg="Niphta">N.</tp:taxon-name-part><tp:taxon-name-part taxon-name-part-type="species" reg="bifurcata">bifurcata</tp:taxon-name-part></tp:taxon-name></italic> and <italic><tp:taxon-name><tp:taxon-name-part taxon-name-part-type="genus" reg="Niphta">N.</tp:taxon-name-part><tp:taxon-name-part taxon-name-part-type="species" reg="brunnea">brunnea</tp:taxon-name-part></tp:taxon-name></italic>, respectively in the following regards:</p><p><bold>Male.</bold><italic>n</italic> = 22.</p><p><italic>Length</italic> 1.5–2.3 mm.</p><p><italic>Colouration</italic> (Figs <xref ref-type="fig" rid="F9">9G</xref>, <xref ref-type="fig" rid="F10">10G</xref>). Postpronotal lobe and lateral margins of prescutum orangey-brown; scutum shiny with three distinct brown stripes, pleura orangey-brown (sometimes scutal stripes concolourous with pleura); postscutum orangey-brown, two lateral brown spots above scutoscutellar suture; scutellum shiny, yellowish brown; mediotergite shiny, anterior half yellowish brown, posterior half brown; katepisternum variable in colour, may be mostly brown with orange markings, or mostly yellowish brown with brown lateral markings above mid coxa; remaining pteropleuron mainly orangey-brown to yellowish brown with dispersed brown to light brown markings; base of halter pale yellow, turning brown, knob yellowish orange; terminalia light brown.</p><p><italic>Head</italic>. Flagellomere 1 subequal in length to 2 and 3 combined.</p><p><italic>Wing</italic> (Fig. <xref ref-type="fig" rid="F1">1</xref>). Wing length: 2.0–2.9 mm.</p><p><italic>Abdomen</italic>. Abdominal sternite 2 with a few setae restricted to laterad on posterior third; sternites 3–7 with setae restricted to posterior two-thirds; sternite 8 lacking setae.</p><p><italic>Terminalia</italic> (Figs <xref ref-type="fig" rid="F5">5C</xref>, <xref ref-type="fig" rid="F7">7C</xref>). Epandrium quadrate in ventral view, posterior margin rounded, with narrow medial cleft; long, extended beyond gonostyli; without lobes or projections. Gonocoxites oblong, wider than long, large C-shaped scallop where gonostyli inserted; anterior margin rounded, somewhat expanded dorsally, not closely approximated, extended anteriorly toward sternite 8; anterior margin with stout spine-like projection; inner margin anterior to spine setose with short, fine setulae; margin around gonostylus setose. Gonostylus quadrate basally; with pointed, finger-like projection emerging from posterolateral corner, bent 45° at midpoint, bearing a few setae at base; inner anterior margin with small, rounded projection bearing a few fine setae; posterior margin with fringe of setae. Parameres medially fused, attached basally to gonocoxal plate; divided medially into dorsal parameral apodeme and ventral arm; ventral arm projected anteroventrally toward gonocoxal plate, strongly curved anteriorly, sickle-shaped, surface textured with tiny bumps, except for smooth apex; ventral arm extends posteroventrally presumably to aid in copulation (Figs <xref ref-type="fig" rid="F5">5D</xref>, <xref ref-type="fig" rid="F7">7D</xref>); when retracted, rests ventrally between lateral margin of gonocoxal plate and gonostylus; when extended, gonostyli move inward, finger-like projections crossing and forming an ‘X’ allowing parameres to extend ventrally. Gonocoxal plate broad, well sclerotised; anterior margin rounded, basal margin cleft; pair of dorsal arms connected to parameres; with median expansion projected ventrally between gonostyli, weakly sclerotised. Cercus ovoid, slightly visible in lateral view; projected anteroventrally; situated within epandrial indentation.</p><p><bold>Female.</bold><italic>n</italic> = 6.</p><p>Similar to male except as follows: <italic>Abdomen</italic>. Tergite 9 noticeably more sclerotised than preceding tergites; sternite 8 well sclerotised, with distinct blunt projection at base of hypogynial valve.</p><p><italic>Terminalia</italic> (Figs <xref ref-type="fig" rid="F11">11D</xref>, <xref ref-type="fig" rid="F12">12D</xref>). Hypogynial valve not projected beyond tergite 9; posterior margin deeply cleft in ventral view, forming two subquadrate lobes; lobes densely setose, with both stout, thickened setae and thinner, long setae with slight apical bend; elongate hypogynial protuberance between valves. Tergite 9 subquadrate in lateral view, 2 × as wide as tergite 8, lacking lateral projections. Hypoproct lightly sclerotised, narrow. Cercus quadrate, projected posteroventrally; bearing numerous setae.</p><p><bold>Pupa.</bold><italic>n</italic> = 4 (Figs <xref ref-type="fig" rid="F14">14B</xref>, <xref ref-type="fig" rid="F15">15B</xref>, <xref ref-type="fig" rid="F16">16B</xref>).</p><p><italic>Length</italic> 3.0–3.1 mm.</p><p><italic>Colouration</italic>. Light brown; with black spot above eyes in developing adult.</p><p><italic>Thorax</italic>. 1.25 × wider than abdomen at widest point. Foreleg sheath projected straight, slightly shorter than wing sheaths; anterior half of midleg visible anterior to wing sheath, then hidden behind foreleg, apices visible, slightly longer than foreleg; hindleg concealed beneath wing sheath, only apex visible between apex of foreleg and wing sheath, longer than foreleg, extended slightly beyond wing sheath but not reaching hind margin of sternite 2. Wing sheaths not reaching posterior margin of abdominal sternite 2. Respiratory organ slightly longer than maxillary sheath, broadest subapically. Tubercle situated posterodorsally to respiratory organ, rounded, projected slightly posterolaterally; apex well separated from respiratory organ. Thorax devoid of setae.</p><p><italic>Abdomen</italic>. Sternite 8 with small, indistinct lateral projection, directed slightly anterolaterally. Tergites 1–8 quadrate, devoid of setae, with pair of dorsolateral ridges (indistinct on tergites 1–6). Caudal sternite subquadrate, lacking medial lobes; posterior margin with medial longitudinal groove; without distinct caudal hooks.</p><p><bold>Larva.</bold><italic>n</italic> = 27 (Figs <xref ref-type="fig" rid="F17">17B</xref>, <xref ref-type="fig" rid="F18">18B</xref>, <xref ref-type="fig" rid="F19">19B</xref>).</p><p><italic>Length of final instar</italic> 4.7–5.4 mm.</p><p><italic>Colouration</italic>. Head capsule pale brown (sometimes dark brown). Body creamy brown.</p><p><italic>Head capsule</italic> (Fig. <xref ref-type="fig" rid="F21">21C, D</xref>). Five pairs of tubercles outside of ecdysial lines (not including antennal and ocular tubercle), all smaller than ocular tubercle; 2 tubercles between ecdysial lines, upper tubercle larger than lower.</p><p><italic>Thorax</italic>. Spiracular protuberance bearing one pair of dorsal setae anterior to spiracle and single lateral seta.</p><p><italic>Abdomen</italic>. Segments 1–7 with lateral adhesive structure inflatted bearing four setae, two midlateral, two basalateral. Terminal segment with pair of protuberances bearing pair of setae; four lateral setae, two long, two short and fine.</p></tp:treatment-sec><tp:treatment-sec sec-type="material" id="SECID0E2NDI"><title>Additional material examined.</title><p>Chile: Region X (Los Lagos): Chiloé, Cascada Tocoihue, 10.xii.2016, <named-content xmlns:xlink="http://www.w3.org/1999/xlink" content-type="dwc:verbatimCoordinates" xlink:type="simple"><named-content content-type="geo-json" specific-use="{&#34;type&#34;:&#34;Point&#34;,&#34;coordinates&#34;:[-73.435806,-42.305639]}" id="NCID0EEODI" xlink:type="simple">42°18'20.3"S 73°26'08.9"W</named-content></named-content>, elev. 32 m, smaller falls, J.K. Moulton &amp; R.J. Pivar (2♂, 4♀*); Ensenada, nr. Baños de Petrohué, 12.i.1985, J.A. Downes (13♂, 2♀, <named-content xmlns:xlink="http://www.w3.org/1999/xlink" content-type="dwc:institutional_code" xlink:type="simple">CNC</named-content>); Isla Chiloé, Ancud, 12.1926, R. &amp; E. Shannon, USNMENT01115824 (1♂, <named-content xmlns:xlink="http://www.w3.org/1999/xlink" content-type="dwc:institutional_code" xlink:type="simple">USNM</named-content>) [Note: There is an additional <named-content xmlns:xlink="http://www.w3.org/1999/xlink" content-type="dwc:institutional_code" xlink:type="simple">USNM</named-content> specimen identified as <italic><tp:taxon-name><tp:taxon-name-part taxon-name-part-type="genus" reg="Niphta">N.</tp:taxon-name-part><tp:taxon-name-part taxon-name-part-type="species" reg="nudipennis">nudipennis</tp:taxon-name-part></tp:taxon-name></italic> from this same collection event; however, abdomen is missing and species identification cannot be confirmed (USNMENT01115825)]; Rte. V-69, 12.xii.2016, <named-content xmlns:xlink="http://www.w3.org/1999/xlink" content-type="dwc:verbatimCoordinates" xlink:type="simple"><named-content content-type="geo-json" specific-use="{&#34;type&#34;:&#34;Point&#34;,&#34;coordinates&#34;:[-72.411111,-41.330972]}" id="NCID0EGPDI" xlink:type="simple">41°19'51.5"S 72°24'40.0"W</named-content></named-content>, elev. 129 m, roadside seep, J.K. Moulton &amp; R.J. Pivar (2♂); Rte. V-69, 12.xii.2016, <named-content xmlns:xlink="http://www.w3.org/1999/xlink" content-type="dwc:verbatimCoordinates" xlink:type="simple"><named-content content-type="geo-json" specific-use="{&#34;type&#34;:&#34;Point&#34;,&#34;coordinates&#34;:[-72.292000,-41.530222]}" id="NCID0EOPDI" xlink:type="simple">41°31'48.8"S 72°17'31.2"W</named-content></named-content>, elev. 39 m, trickling creek, J.K. Moulton &amp; R.J. Pivar (5♂); same data as previous except, larvae/pupae on foliage in splash zone (27 larvae*, 4 pupae, 3 pupal exuviae); Region XIV (Los Ríos): Rte. T-85, 13.xii.2016, <named-content xmlns:xlink="http://www.w3.org/1999/xlink" content-type="dwc:verbatimCoordinates" xlink:type="simple"><named-content content-type="geo-json" specific-use="{&#34;type&#34;:&#34;Point&#34;,&#34;coordinates&#34;:[-72.281889,-40.332972]}" id="NCID0EWPDI" xlink:type="simple">40°19'58.7"S 72°16'54.8"W</named-content></named-content>, elev. 145 m, foliage around waterfalls, J.K. Moulton &amp; R.J. Pivar (1♂).</p></tp:treatment-sec><tp:treatment-sec sec-type="distribution" id="SECID0E2PDI"><title>Distribution.</title><p>Known from both the Chilean Coastal Range and the Andes of southern Chile (Fig. <xref ref-type="fig" rid="F24">24B</xref>).</p></tp:treatment-sec><tp:treatment-sec sec-type="Bionomics" id="SECID0EFQDI"><title>Bionomics.</title><p><italic><tp:taxon-name><tp:taxon-name-part taxon-name-part-type="genus" reg="Niphta">Niphta</tp:taxon-name-part><tp:taxon-name-part taxon-name-part-type="species" reg="nudipennis">nudipennis</tp:taxon-name-part></tp:taxon-name></italic> is a low-elevation species inhabiting the Valdivian temperate rainforest. Adults were collected mainly from foliage around splash zones (Figs <xref ref-type="fig" rid="F26">26D</xref>, <xref ref-type="fig" rid="F27">27A, F</xref>). The larvae possess the ventral adhesive structures found in the <italic><tp:taxon-name><tp:taxon-name-part taxon-name-part-type="genus" reg="Niphta">N.</tp:taxon-name-part><tp:taxon-name-part taxon-name-part-type="species" reg="halteralis">halteralis</tp:taxon-name-part></tp:taxon-name></italic> group; however, they were only collected from overhanging vegetation in the splash zone. Vegetation included both living and dead plant tissue, on textures spanning smooth leaf surfaces, to more textured fern fronds and herbaceous stems (Fig. <xref ref-type="fig" rid="F26">26E</xref>). Pupae were collected from the same habitats and also possess adhesive structures. The amount of water splashing on the vegetation appeared to be just enough to keep it damp enough to keep the immatures alive.</p></tp:treatment-sec><tp:treatment-sec><!--Section generated to contain objects referenced in tp:taxon-treatment.--><fig id="F1" position="float" orientation="portrait"><object-id xmlns:xlink="http://www.w3.org/1999/xlink" content-type="doi" xlink:type="simple">10.3897/zookeys.1063.71180.figure1</object-id><object-id xmlns:xlink="http://www.w3.org/1999/xlink" content-type="arpha" xlink:type="simple">81EAC12A-8552-514F-9C1B-8380702927E3</object-id><label>Figure 1.</label><caption><p>Left wing of <italic><tp:taxon-name><tp:taxon-name-part taxon-name-part-type="genus" reg="Niphta">Niphta</tp:taxon-name-part><tp:taxon-name-part taxon-name-part-type="species" reg="nudipennis">nudipennis</tp:taxon-name-part></tp:taxon-name></italic> with arrows indicating three depigmented gaps. Abbreviations: C, costa; CuA, anterior branch of cubital vein; M, medial veins; m-cu, medial-cubital crossvein; R, radial veins; r-m, radial-medial crossvein; Sc, subcosta. Scale bar: 1.0 mm.</p></caption><graphic xmlns:xlink="http://www.w3.org/1999/xlink" xlink:href="zookeys-1063-049-g001.jpg" position="float" orientation="portrait" xlink:type="simple" id="oo_600670.jpg"><uri content-type="original_file" xlink:type="simple">https://binary.pensoft.net/fig/600670</uri></graphic></fig><fig id="F5" position="float" orientation="portrait"><object-id xmlns:xlink="http://www.w3.org/1999/xlink" content-type="doi" xlink:type="simple">10.3897/zookeys.1063.71180.figure5</object-id><object-id xmlns:xlink="http://www.w3.org/1999/xlink" content-type="arpha" xlink:type="simple">A41A953B-6D18-50F3-B48E-E665F386DCD5</object-id><label>Figure 5.</label><caption><p>Ventral views of male <italic><tp:taxon-name><tp:taxon-name-part taxon-name-part-type="genus" reg="Niphta">Niphta</tp:taxon-name-part><tp:taxon-name-part taxon-name-part-type="species" reg="nudipennis">nudipennis</tp:taxon-name-part></tp:taxon-name></italic> group terminalia <bold>A</bold><italic><tp:taxon-name><tp:taxon-name-part taxon-name-part-type="genus" reg="Niphta">N.</tp:taxon-name-part><tp:taxon-name-part taxon-name-part-type="species" reg="daniellae">daniellae</tp:taxon-name-part></tp:taxon-name></italic> sp. nov. <bold>B</bold><italic><tp:taxon-name><tp:taxon-name-part taxon-name-part-type="genus" reg="Niphta">N.</tp:taxon-name-part><tp:taxon-name-part taxon-name-part-type="species" reg="eurydactyla">eurydactyla</tp:taxon-name-part></tp:taxon-name></italic> sp. nov. <bold>C</bold><italic><tp:taxon-name><tp:taxon-name-part taxon-name-part-type="genus" reg="Niphta">N.</tp:taxon-name-part><tp:taxon-name-part taxon-name-part-type="species" reg="nudipennis">nudipennis</tp:taxon-name-part></tp:taxon-name></italic> with parameres retracted <bold>D</bold><italic><tp:taxon-name><tp:taxon-name-part taxon-name-part-type="genus" reg="Niphta">N.</tp:taxon-name-part><tp:taxon-name-part taxon-name-part-type="species" reg="nudipennis">nudipennis</tp:taxon-name-part></tp:taxon-name></italic> with parameres extended. Arrows indicate range of motion of parameres. Abbreviations: aed gd, aedeagal guide; cerc, cercus; epand, epandrium; gcx, gonocoxite; gcx pl, gonocoxal plate; gst, gonostylus; pm, paramere. Scale bars: 0.1 mm.</p></caption><graphic xmlns:xlink="http://www.w3.org/1999/xlink" xlink:href="zookeys-1063-049-g005.jpg" position="float" orientation="portrait" xlink:type="simple" id="oo_600674.jpg"><uri content-type="original_file" xlink:type="simple">https://binary.pensoft.net/fig/600674</uri></graphic></fig><fig id="F7" position="float" orientation="portrait"><object-id xmlns:xlink="http://www.w3.org/1999/xlink" content-type="doi" xlink:type="simple">10.3897/zookeys.1063.71180.figure7</object-id><object-id xmlns:xlink="http://www.w3.org/1999/xlink" content-type="arpha" xlink:type="simple">041A384E-59F1-5E8B-AB2F-3C19223A8E01</object-id><label>Figure 7.</label><caption><p>Lateral views of male <italic><tp:taxon-name><tp:taxon-name-part taxon-name-part-type="genus" reg="Niphta">Niphta</tp:taxon-name-part><tp:taxon-name-part taxon-name-part-type="species" reg="nudipennis">nudipennis</tp:taxon-name-part></tp:taxon-name></italic> group terminalia <bold>A</bold><italic><tp:taxon-name><tp:taxon-name-part taxon-name-part-type="genus" reg="Niphta">N.</tp:taxon-name-part><tp:taxon-name-part taxon-name-part-type="species" reg="daniellae">daniellae</tp:taxon-name-part></tp:taxon-name></italic> sp. nov. <bold>B</bold><italic><tp:taxon-name><tp:taxon-name-part taxon-name-part-type="genus" reg="Niphta">N.</tp:taxon-name-part><tp:taxon-name-part taxon-name-part-type="species" reg="eurydactyla">eurydactyla</tp:taxon-name-part></tp:taxon-name></italic> sp. nov. <bold>C</bold><italic><tp:taxon-name><tp:taxon-name-part taxon-name-part-type="genus" reg="Niphta">N.</tp:taxon-name-part><tp:taxon-name-part taxon-name-part-type="species" reg="nudipennis">nudipennis</tp:taxon-name-part></tp:taxon-name></italic> with parameres retracted <bold>D</bold><italic><tp:taxon-name><tp:taxon-name-part taxon-name-part-type="genus" reg="Niphta">N.</tp:taxon-name-part><tp:taxon-name-part taxon-name-part-type="species" reg="nudipennis">nudipennis</tp:taxon-name-part></tp:taxon-name></italic> with parameres extended. Arrows indicate range of motion of parameres. Abbreviations: aed gd, aedeagal guide; cerc, cercus; epand, epandrium; gcx, gonocoxite; gcx pl, gonocoxal plate; gst, gonostylus; pm, paramere. Scale bars: 0.1 mm.</p></caption><graphic xmlns:xlink="http://www.w3.org/1999/xlink" xlink:href="zookeys-1063-049-g007.jpg" position="float" orientation="portrait" xlink:type="simple" id="oo_600676.jpg"><uri content-type="original_file" xlink:type="simple">https://binary.pensoft.net/fig/600676</uri></graphic></fig><fig id="F9" position="float" orientation="portrait"><object-id xmlns:xlink="http://www.w3.org/1999/xlink" content-type="doi" xlink:type="simple">10.3897/zookeys.1063.71180.figure9</object-id><object-id xmlns:xlink="http://www.w3.org/1999/xlink" content-type="arpha" xlink:type="simple">43122FB7-5103-5690-91CB-0E4EF1D95B3B</object-id><label>Figure 9.</label><caption><p>Adult lateral habitus micrographs of the <italic><tp:taxon-name><tp:taxon-name-part taxon-name-part-type="genus" reg="Niphta">Niphta</tp:taxon-name-part><tp:taxon-name-part taxon-name-part-type="species" reg="nudipennis">nudipennis</tp:taxon-name-part></tp:taxon-name></italic> group <bold>A</bold><italic><tp:taxon-name><tp:taxon-name-part taxon-name-part-type="genus" reg="Niphta">N.</tp:taxon-name-part><tp:taxon-name-part taxon-name-part-type="species" reg="bifurcata">bifurcata</tp:taxon-name-part></tp:taxon-name></italic> sp. nov. (♂) <bold>B</bold><italic><tp:taxon-name><tp:taxon-name-part taxon-name-part-type="genus" reg="Niphta">N.</tp:taxon-name-part><tp:taxon-name-part taxon-name-part-type="species" reg="brunnea">brunnea</tp:taxon-name-part></tp:taxon-name></italic> sp. nov. (♂) <bold>C</bold><italic><tp:taxon-name><tp:taxon-name-part taxon-name-part-type="genus" reg="Niphta">N.</tp:taxon-name-part><tp:taxon-name-part taxon-name-part-type="species" reg="courtneyi">courtneyi</tp:taxon-name-part></tp:taxon-name></italic> sp. nov. (♀), abdomen dissected <bold>D</bold><italic><tp:taxon-name><tp:taxon-name-part taxon-name-part-type="genus" reg="Niphta">N.</tp:taxon-name-part><tp:taxon-name-part taxon-name-part-type="species" reg="daniellae">daniellae</tp:taxon-name-part></tp:taxon-name></italic> sp. nov. (♂) <bold>E</bold><italic><tp:taxon-name><tp:taxon-name-part taxon-name-part-type="genus" reg="Niphta">N.</tp:taxon-name-part><tp:taxon-name-part taxon-name-part-type="species" reg="eurydactyla">eurydactyla</tp:taxon-name-part></tp:taxon-name></italic> sp. nov. (♂) <bold>F</bold><italic><tp:taxon-name><tp:taxon-name-part taxon-name-part-type="genus" reg="Niphta">N.</tp:taxon-name-part><tp:taxon-name-part taxon-name-part-type="species" reg="bispinosa">bispinosa</tp:taxon-name-part></tp:taxon-name></italic> sp. nov. (♂), abdomen dissected <bold>G</bold><italic><tp:taxon-name><tp:taxon-name-part taxon-name-part-type="genus" reg="Niphta">N.</tp:taxon-name-part><tp:taxon-name-part taxon-name-part-type="species" reg="nudipennis">nudipennis</tp:taxon-name-part></tp:taxon-name></italic> (♂) <bold>H</bold><italic><tp:taxon-name><tp:taxon-name-part taxon-name-part-type="genus" reg="Niphta">N.</tp:taxon-name-part><tp:taxon-name-part taxon-name-part-type="species" reg="courtneyi">courtneyi</tp:taxon-name-part></tp:taxon-name></italic> sp. nov. (♂), inset with arrow indicating antealar ridge. Scale bars: 1.0 mm.</p></caption><graphic xmlns:xlink="http://www.w3.org/1999/xlink" xlink:href="zookeys-1063-049-g009.jpg" position="float" orientation="portrait" xlink:type="simple" id="oo_600678.jpg"><uri content-type="original_file" xlink:type="simple">https://binary.pensoft.net/fig/600678</uri></graphic></fig><fig id="F10" position="float" orientation="portrait"><object-id xmlns:xlink="http://www.w3.org/1999/xlink" content-type="doi" xlink:type="simple">10.3897/zookeys.1063.71180.figure10</object-id><object-id xmlns:xlink="http://www.w3.org/1999/xlink" content-type="arpha" xlink:type="simple">63A06597-0916-5176-89DF-CD23FC49F8FC</object-id><label>Figure 10.</label><caption><p>Adult dorsal habitus micrographs of the <italic><tp:taxon-name><tp:taxon-name-part taxon-name-part-type="genus" reg="Niphta">Niphta</tp:taxon-name-part><tp:taxon-name-part taxon-name-part-type="species" reg="nudipennis">nudipennis</tp:taxon-name-part></tp:taxon-name></italic> group <bold>A</bold><italic><tp:taxon-name><tp:taxon-name-part taxon-name-part-type="genus" reg="Niphta">N.</tp:taxon-name-part><tp:taxon-name-part taxon-name-part-type="species" reg="bifurcata">bifurcata</tp:taxon-name-part></tp:taxon-name></italic> sp. nov. (♂) <bold>B</bold><italic><tp:taxon-name><tp:taxon-name-part taxon-name-part-type="genus" reg="Niphta">N.</tp:taxon-name-part><tp:taxon-name-part taxon-name-part-type="species" reg="brunnea">brunnea</tp:taxon-name-part></tp:taxon-name></italic> sp. nov. (♂) <bold>C</bold><italic><tp:taxon-name><tp:taxon-name-part taxon-name-part-type="genus" reg="Niphta">N.</tp:taxon-name-part><tp:taxon-name-part taxon-name-part-type="species" reg="courtneyi">courtneyi</tp:taxon-name-part></tp:taxon-name></italic> sp. nov. (♀), abdomen dissected <bold>D</bold><italic><tp:taxon-name><tp:taxon-name-part taxon-name-part-type="genus" reg="Niphta">N.</tp:taxon-name-part><tp:taxon-name-part taxon-name-part-type="species" reg="daniellae">daniellae</tp:taxon-name-part></tp:taxon-name></italic> sp. nov. (♂) <bold>E</bold><italic><tp:taxon-name><tp:taxon-name-part taxon-name-part-type="genus" reg="Niphta">N.</tp:taxon-name-part><tp:taxon-name-part taxon-name-part-type="species" reg="eurydactyla">eurydactyla</tp:taxon-name-part></tp:taxon-name></italic> sp. nov. (♂) <bold>F</bold><italic><tp:taxon-name><tp:taxon-name-part taxon-name-part-type="genus" reg="Niphta">N.</tp:taxon-name-part><tp:taxon-name-part taxon-name-part-type="species" reg="bispinosa">bispinosa</tp:taxon-name-part></tp:taxon-name></italic> sp. nov. (♂), abdomen dissected <bold>G</bold><italic><tp:taxon-name><tp:taxon-name-part taxon-name-part-type="genus" reg="Niphta">N.</tp:taxon-name-part><tp:taxon-name-part taxon-name-part-type="species" reg="nudipennis">nudipennis</tp:taxon-name-part></tp:taxon-name></italic> (♂) Scale bars: 1.0 mm.</p></caption><graphic xmlns:xlink="http://www.w3.org/1999/xlink" xlink:href="zookeys-1063-049-g010.jpg" position="float" orientation="portrait" xlink:type="simple" id="oo_600679.jpg"><uri content-type="original_file" xlink:type="simple">https://binary.pensoft.net/fig/600679</uri></graphic></fig><fig id="F11" position="float" orientation="portrait"><object-id xmlns:xlink="http://www.w3.org/1999/xlink" content-type="doi" xlink:type="simple">10.3897/zookeys.1063.71180.figure11</object-id><object-id xmlns:xlink="http://www.w3.org/1999/xlink" content-type="arpha" xlink:type="simple">0926171E-57F9-5325-B89D-F55D9923BE95</object-id><label>Figure 11.</label><caption><p>Ventral views of female <italic><tp:taxon-name><tp:taxon-name-part taxon-name-part-type="genus" reg="Niphta">Niphta</tp:taxon-name-part><tp:taxon-name-part taxon-name-part-type="species" reg="nudipennis">nudipennis</tp:taxon-name-part></tp:taxon-name></italic> group terminalia <bold>A</bold><italic><tp:taxon-name><tp:taxon-name-part taxon-name-part-type="genus" reg="Niphta">N.</tp:taxon-name-part><tp:taxon-name-part taxon-name-part-type="species" reg="bifurcata">bifurcata</tp:taxon-name-part></tp:taxon-name></italic> sp. nov. <bold>B</bold><italic><tp:taxon-name><tp:taxon-name-part taxon-name-part-type="genus" reg="Niphta">N.</tp:taxon-name-part><tp:taxon-name-part taxon-name-part-type="species" reg="courtneyi">courtneyi</tp:taxon-name-part></tp:taxon-name></italic> sp. nov. <bold>C</bold><italic><tp:taxon-name><tp:taxon-name-part taxon-name-part-type="genus" reg="Niphta">N.</tp:taxon-name-part><tp:taxon-name-part taxon-name-part-type="species" reg="bispinosa">bispinosa</tp:taxon-name-part></tp:taxon-name></italic> sp. nov. <bold>D</bold><italic><tp:taxon-name><tp:taxon-name-part taxon-name-part-type="genus" reg="Niphta">N.</tp:taxon-name-part><tp:taxon-name-part taxon-name-part-type="species" reg="nudipennis">nudipennis</tp:taxon-name-part></tp:taxon-name></italic>. Abbreviations: cerc, cercus; gen fk, genital fork; hyp pr, hypogynial protuberance; hyp vlv, hypogynial valve; hypct, hypoproct; lat arm crcl, lateral arm circle; lat arm cmplx, lateral arm complex; spthc p, spermathecal pump. Scale bars: 0.1 mm.</p></caption><graphic xmlns:xlink="http://www.w3.org/1999/xlink" xlink:href="zookeys-1063-049-g011.jpg" position="float" orientation="portrait" xlink:type="simple" id="oo_600680.jpg"><uri content-type="original_file" xlink:type="simple">https://binary.pensoft.net/fig/600680</uri></graphic></fig><fig id="F12" position="float" orientation="portrait"><object-id xmlns:xlink="http://www.w3.org/1999/xlink" content-type="doi" xlink:type="simple">10.3897/zookeys.1063.71180.figure12</object-id><object-id xmlns:xlink="http://www.w3.org/1999/xlink" content-type="arpha" xlink:type="simple">339B08DB-2524-5214-BB3C-A908D07DE6F6</object-id><label>Figure 12.</label><caption><p>Lateral views of female <italic><tp:taxon-name><tp:taxon-name-part taxon-name-part-type="genus" reg="Niphta">Niphta</tp:taxon-name-part><tp:taxon-name-part taxon-name-part-type="species" reg="nudipennis">nudipennis</tp:taxon-name-part></tp:taxon-name></italic> group terminalia <bold>A</bold><italic><tp:taxon-name><tp:taxon-name-part taxon-name-part-type="genus" reg="Niphta">N.</tp:taxon-name-part><tp:taxon-name-part taxon-name-part-type="species" reg="bifurcata">bifurcata</tp:taxon-name-part></tp:taxon-name></italic> sp. nov. <bold>B</bold><italic><tp:taxon-name><tp:taxon-name-part taxon-name-part-type="genus" reg="Niphta">N.</tp:taxon-name-part><tp:taxon-name-part taxon-name-part-type="species" reg="courtneyi">courtneyi</tp:taxon-name-part></tp:taxon-name></italic> sp. nov. <bold>C</bold><italic><tp:taxon-name><tp:taxon-name-part taxon-name-part-type="genus" reg="Niphta">N.</tp:taxon-name-part><tp:taxon-name-part taxon-name-part-type="species" reg="bispinosa">bispinosa</tp:taxon-name-part></tp:taxon-name></italic> sp. nov. <bold>D</bold><italic><tp:taxon-name><tp:taxon-name-part taxon-name-part-type="genus" reg="Niphta">N.</tp:taxon-name-part><tp:taxon-name-part taxon-name-part-type="species" reg="nudipennis">nudipennis</tp:taxon-name-part></tp:taxon-name></italic>. Abbreviations: cerc, cercus; gen fk, genital fork; hyp pr, hypogynial protuberance; hyp vlv, hypogynial valve; hypct, hypoproct; lat arm crcl, lateral arm circle; lat arm cmplx, lateral arm complex; S, sternite; spthc p, spermathecal pump; T, tergite. Scale bars: 0.1 mm.</p></caption><graphic xmlns:xlink="http://www.w3.org/1999/xlink" xlink:href="zookeys-1063-049-g012.jpg" position="float" orientation="portrait" xlink:type="simple" id="oo_600681.jpg"><uri content-type="original_file" xlink:type="simple">https://binary.pensoft.net/fig/600681</uri></graphic></fig><fig id="F14" position="float" orientation="portrait"><object-id xmlns:xlink="http://www.w3.org/1999/xlink" content-type="doi" xlink:type="simple">10.3897/zookeys.1063.71180.figure14</object-id><object-id xmlns:xlink="http://www.w3.org/1999/xlink" content-type="arpha" xlink:type="simple">663D57E4-D842-52ED-904F-B15153CC3417</object-id><label>Figure 14.</label><caption><p>Dorsal views of <italic><tp:taxon-name><tp:taxon-name-part taxon-name-part-type="genus" reg="Niphta">Niphta</tp:taxon-name-part></tp:taxon-name></italic> pupae <bold>A</bold><italic><tp:taxon-name><tp:taxon-name-part taxon-name-part-type="genus" reg="Niphta">N.</tp:taxon-name-part><tp:taxon-name-part taxon-name-part-type="species" reg="brunnea">brunnea</tp:taxon-name-part></tp:taxon-name></italic> sp. nov. <bold>B</bold><italic><tp:taxon-name><tp:taxon-name-part taxon-name-part-type="genus" reg="Niphta">N.</tp:taxon-name-part><tp:taxon-name-part taxon-name-part-type="species" reg="nudipennis">nudipennis</tp:taxon-name-part></tp:taxon-name></italic><bold>C</bold><italic><tp:taxon-name><tp:taxon-name-part taxon-name-part-type="genus" reg="Niphta">N.</tp:taxon-name-part><tp:taxon-name-part taxon-name-part-type="species" reg="acus">acus</tp:taxon-name-part></tp:taxon-name></italic> sp. nov. Abbreviations: resp org, respiratory organ. Scale bars: 1.0 mm.</p></caption><graphic xmlns:xlink="http://www.w3.org/1999/xlink" xlink:href="zookeys-1063-049-g014.jpg" position="float" orientation="portrait" xlink:type="simple" id="oo_600683.jpg"><uri content-type="original_file" xlink:type="simple">https://binary.pensoft.net/fig/600683</uri></graphic></fig><fig id="F15" position="float" orientation="portrait"><object-id xmlns:xlink="http://www.w3.org/1999/xlink" content-type="doi" xlink:type="simple">10.3897/zookeys.1063.71180.figure15</object-id><object-id xmlns:xlink="http://www.w3.org/1999/xlink" content-type="arpha" xlink:type="simple">827DE7BC-7E75-534B-8290-0EDCCFB53EF5</object-id><label>Figure 15.</label><caption><p>Lateral views of <italic><tp:taxon-name><tp:taxon-name-part taxon-name-part-type="genus" reg="Niphta">Niphta</tp:taxon-name-part></tp:taxon-name></italic> pupae <bold>A</bold><italic><tp:taxon-name><tp:taxon-name-part taxon-name-part-type="genus" reg="Niphta">N.</tp:taxon-name-part><tp:taxon-name-part taxon-name-part-type="species" reg="brunnea">brunnea</tp:taxon-name-part></tp:taxon-name></italic> sp. nov. <bold>B</bold><italic><tp:taxon-name><tp:taxon-name-part taxon-name-part-type="genus" reg="Niphta">N.</tp:taxon-name-part><tp:taxon-name-part taxon-name-part-type="species" reg="nudipennis">nudipennis</tp:taxon-name-part></tp:taxon-name></italic><bold>C</bold><italic><tp:taxon-name><tp:taxon-name-part taxon-name-part-type="genus" reg="Niphta">N.</tp:taxon-name-part><tp:taxon-name-part taxon-name-part-type="species" reg="acus">acus</tp:taxon-name-part></tp:taxon-name></italic> sp. nov. Abbreviations: ad strct, adhesive structure; c tbr, caudal tubercle; resp org, respiratory organ. Scale bars: 1.0 mm.</p></caption><graphic xmlns:xlink="http://www.w3.org/1999/xlink" xlink:href="zookeys-1063-049-g015.jpg" position="float" orientation="portrait" xlink:type="simple" id="oo_600684.jpg"><uri content-type="original_file" xlink:type="simple">https://binary.pensoft.net/fig/600684</uri></graphic></fig><fig id="F16" position="float" orientation="portrait"><object-id xmlns:xlink="http://www.w3.org/1999/xlink" content-type="doi" xlink:type="simple">10.3897/zookeys.1063.71180.figure16</object-id><object-id xmlns:xlink="http://www.w3.org/1999/xlink" content-type="arpha" xlink:type="simple">62F0CBBC-9BCF-5E29-BE55-E029E115C145</object-id><label>Figure 16.</label><caption><p>Ventral views of <italic><tp:taxon-name><tp:taxon-name-part taxon-name-part-type="genus" reg="Niphta">Niphta</tp:taxon-name-part></tp:taxon-name></italic> pupae <bold>A</bold><italic><tp:taxon-name><tp:taxon-name-part taxon-name-part-type="genus" reg="Niphta">N.</tp:taxon-name-part><tp:taxon-name-part taxon-name-part-type="species" reg="brunnea">brunnea</tp:taxon-name-part></tp:taxon-name></italic> sp. nov. <bold>B</bold><italic><tp:taxon-name><tp:taxon-name-part taxon-name-part-type="genus" reg="Niphta">N.</tp:taxon-name-part><tp:taxon-name-part taxon-name-part-type="species" reg="nudipennis">nudipennis</tp:taxon-name-part></tp:taxon-name></italic><bold>C</bold><italic><tp:taxon-name><tp:taxon-name-part taxon-name-part-type="genus" reg="Niphta">N.</tp:taxon-name-part><tp:taxon-name-part taxon-name-part-type="species" reg="acus">acus</tp:taxon-name-part></tp:taxon-name></italic> sp. nov. Abbreviations: ad strct, adhesive structure; spr, spiracle. Scale bars: 1.0 mm.</p></caption><graphic xmlns:xlink="http://www.w3.org/1999/xlink" xlink:href="zookeys-1063-049-g016.jpg" position="float" orientation="portrait" xlink:type="simple" id="oo_600685.jpg"><uri content-type="original_file" xlink:type="simple">https://binary.pensoft.net/fig/600685</uri></graphic></fig><fig id="F17" position="float" orientation="portrait"><object-id xmlns:xlink="http://www.w3.org/1999/xlink" content-type="doi" xlink:type="simple">10.3897/zookeys.1063.71180.figure17</object-id><object-id xmlns:xlink="http://www.w3.org/1999/xlink" content-type="arpha" xlink:type="simple">E1143294-D439-5F26-8160-A4873E060B36</object-id><label>Figure 17.</label><caption><p>Dorsal views of <italic><tp:taxon-name><tp:taxon-name-part taxon-name-part-type="genus" reg="Niphta">Niphta</tp:taxon-name-part></tp:taxon-name></italic> larvae <bold>A</bold><italic><tp:taxon-name><tp:taxon-name-part taxon-name-part-type="genus" reg="Niphta">N.</tp:taxon-name-part><tp:taxon-name-part taxon-name-part-type="species" reg="brunnea">brunnea</tp:taxon-name-part></tp:taxon-name></italic> sp. nov. <bold>B</bold><italic><tp:taxon-name><tp:taxon-name-part taxon-name-part-type="genus" reg="Niphta">N.</tp:taxon-name-part><tp:taxon-name-part taxon-name-part-type="species" reg="nudipennis">nudipennis</tp:taxon-name-part></tp:taxon-name></italic><bold>C</bold><italic><tp:taxon-name><tp:taxon-name-part taxon-name-part-type="genus" reg="Niphta">N.</tp:taxon-name-part><tp:taxon-name-part taxon-name-part-type="species" reg="acus">acus</tp:taxon-name-part></tp:taxon-name></italic> sp. nov. Abbreviations: A, abdominal segment; Hc, head capsule; Mst, mesothorax; Mtt, metathorax; Pt, prothorax; pro spr, prothoracic spiracle; prtb, protuberance; post spr pl, posterior spiracular plate. Scale bars: 1.0 mm.</p></caption><graphic xmlns:xlink="http://www.w3.org/1999/xlink" xlink:href="zookeys-1063-049-g017.jpg" position="float" orientation="portrait" xlink:type="simple" id="oo_600686.jpg"><uri content-type="original_file" xlink:type="simple">https://binary.pensoft.net/fig/600686</uri></graphic></fig><fig id="F18" position="float" orientation="portrait"><object-id xmlns:xlink="http://www.w3.org/1999/xlink" content-type="doi" xlink:type="simple">10.3897/zookeys.1063.71180.figure18</object-id><object-id xmlns:xlink="http://www.w3.org/1999/xlink" content-type="arpha" xlink:type="simple">53FB50F4-C88B-5553-9BB0-CA686462C346</object-id><label>Figure 18.</label><caption><p>Lateral views of <italic><tp:taxon-name><tp:taxon-name-part taxon-name-part-type="genus" reg="Niphta">Niphta</tp:taxon-name-part></tp:taxon-name></italic> larvae <bold>A</bold><italic><tp:taxon-name><tp:taxon-name-part taxon-name-part-type="genus" reg="Niphta">N.</tp:taxon-name-part><tp:taxon-name-part taxon-name-part-type="species" reg="brunnea">brunnea</tp:taxon-name-part></tp:taxon-name></italic> sp. nov. <bold>B</bold><italic><tp:taxon-name><tp:taxon-name-part taxon-name-part-type="genus" reg="Niphta">N.</tp:taxon-name-part><tp:taxon-name-part taxon-name-part-type="species" reg="nudipennis">nudipennis</tp:taxon-name-part></tp:taxon-name></italic><bold>C</bold><italic><tp:taxon-name><tp:taxon-name-part taxon-name-part-type="genus" reg="Niphta">N.</tp:taxon-name-part><tp:taxon-name-part taxon-name-part-type="species" reg="acus">acus</tp:taxon-name-part></tp:taxon-name></italic> sp. nov. Abbreviations: anl prl, anal proleg; pro prl, prothoracic proleg. Scale bars: 1.0 mm.</p></caption><graphic xmlns:xlink="http://www.w3.org/1999/xlink" xlink:href="zookeys-1063-049-g018.jpg" position="float" orientation="portrait" xlink:type="simple" id="oo_600687.jpg"><uri content-type="original_file" xlink:type="simple">https://binary.pensoft.net/fig/600687</uri></graphic></fig><fig id="F19" position="float" orientation="portrait"><object-id xmlns:xlink="http://www.w3.org/1999/xlink" content-type="doi" xlink:type="simple">10.3897/zookeys.1063.71180.figure19</object-id><object-id xmlns:xlink="http://www.w3.org/1999/xlink" content-type="arpha" xlink:type="simple">BD403A06-1530-5ED1-BB9C-30FCBEC7B5BD</object-id><label>Figure 19.</label><caption><p>Ventral views of <italic><tp:taxon-name><tp:taxon-name-part taxon-name-part-type="genus" reg="Niphta">Niphta</tp:taxon-name-part></tp:taxon-name></italic> larvae <bold>A</bold><italic><tp:taxon-name><tp:taxon-name-part taxon-name-part-type="genus" reg="Niphta">N.</tp:taxon-name-part><tp:taxon-name-part taxon-name-part-type="species" reg="brunnea">brunnea</tp:taxon-name-part></tp:taxon-name></italic> sp. nov. <bold>B</bold><italic><tp:taxon-name><tp:taxon-name-part taxon-name-part-type="genus" reg="Niphta">N.</tp:taxon-name-part><tp:taxon-name-part taxon-name-part-type="species" reg="nudipennis">nudipennis</tp:taxon-name-part></tp:taxon-name></italic><bold>C</bold><italic><tp:taxon-name><tp:taxon-name-part taxon-name-part-type="genus" reg="Niphta">N.</tp:taxon-name-part><tp:taxon-name-part taxon-name-part-type="species" reg="acus">acus</tp:taxon-name-part></tp:taxon-name></italic> sp. nov. Abbreviations: A ad strct, abdominal adhesive structure; T ad strct, thoracic adhesive structure. Scale bars: 1.0 mm.</p></caption><graphic xmlns:xlink="http://www.w3.org/1999/xlink" xlink:href="zookeys-1063-049-g019.jpg" position="float" orientation="portrait" xlink:type="simple" id="oo_600688.jpg"><uri content-type="original_file" xlink:type="simple">https://binary.pensoft.net/fig/600688</uri></graphic></fig><fig id="F21" position="float" orientation="portrait"><object-id xmlns:xlink="http://www.w3.org/1999/xlink" content-type="doi" xlink:type="simple">10.3897/zookeys.1063.71180.figure21</object-id><object-id xmlns:xlink="http://www.w3.org/1999/xlink" content-type="arpha" xlink:type="simple">6AD86C8B-50DF-5E6E-9F97-2834E9027630</object-id><label>Figure 21.</label><caption><p><italic><tp:taxon-name><tp:taxon-name-part taxon-name-part-type="genus" reg="Niphta">Niphta</tp:taxon-name-part><tp:taxon-name-part taxon-name-part-type="species" reg="nudipennis">nudipennis</tp:taxon-name-part></tp:taxon-name></italic> group larval head capsules with setae and sensory pits numbered <bold>A</bold> anterior, <italic><tp:taxon-name><tp:taxon-name-part taxon-name-part-type="genus" reg="Niphta">N.</tp:taxon-name-part><tp:taxon-name-part taxon-name-part-type="species" reg="brunnea">brunnea</tp:taxon-name-part></tp:taxon-name></italic> sp. nov. <bold>B</bold> lateral, <italic><tp:taxon-name><tp:taxon-name-part taxon-name-part-type="genus" reg="Niphta">N.</tp:taxon-name-part><tp:taxon-name-part taxon-name-part-type="species" reg="brunnea">brunnea</tp:taxon-name-part></tp:taxon-name></italic> sp. nov. <bold>C</bold> anterior, <italic><tp:taxon-name><tp:taxon-name-part taxon-name-part-type="genus" reg="Niphta">N.</tp:taxon-name-part><tp:taxon-name-part taxon-name-part-type="species" reg="nudipennis">nudipennis</tp:taxon-name-part></tp:taxon-name></italic><bold>D</bold> lateral, <italic><tp:taxon-name><tp:taxon-name-part taxon-name-part-type="genus" reg="Niphta">N.</tp:taxon-name-part><tp:taxon-name-part taxon-name-part-type="species" reg="nudipennis">nudipennis</tp:taxon-name-part></tp:taxon-name></italic>. Abbreviations: sp, sensory pit. Scale bars: 0.1 mm.</p></caption><graphic xmlns:xlink="http://www.w3.org/1999/xlink" xlink:href="zookeys-1063-049-g021.jpg" position="float" orientation="portrait" xlink:type="simple" id="oo_600690.jpg"><uri content-type="original_file" xlink:type="simple">https://binary.pensoft.net/fig/600690</uri></graphic></fig><fig id="F24" position="float" orientation="portrait"><object-id xmlns:xlink="http://www.w3.org/1999/xlink" content-type="doi" xlink:type="simple">10.3897/zookeys.1063.71180.figure24</object-id><object-id xmlns:xlink="http://www.w3.org/1999/xlink" content-type="arpha" xlink:type="simple">3317A644-F40E-567A-8B40-A6FEC2CE3F0D</object-id><label>Figure 24.</label><caption><p>Known distribution of Chilean <italic><tp:taxon-name><tp:taxon-name-part taxon-name-part-type="genus" reg="Niphta">Niphta</tp:taxon-name-part></tp:taxon-name></italic><bold>A</bold><italic><tp:taxon-name><tp:taxon-name-part taxon-name-part-type="genus" reg="Niphta">N.</tp:taxon-name-part><tp:taxon-name-part taxon-name-part-type="species" reg="halteralis">halteralis</tp:taxon-name-part></tp:taxon-name></italic> group <bold>B</bold><italic><tp:taxon-name><tp:taxon-name-part taxon-name-part-type="genus" reg="Niphta">N.</tp:taxon-name-part><tp:taxon-name-part taxon-name-part-type="species" reg="nudipennis">nudipennis</tp:taxon-name-part></tp:taxon-name></italic> group.</p></caption><graphic xmlns:xlink="http://www.w3.org/1999/xlink" xlink:href="zookeys-1063-049-g024.jpg" position="float" orientation="portrait" xlink:type="simple" id="oo_600693.jpg"><uri content-type="original_file" xlink:type="simple">https://binary.pensoft.net/fig/600693</uri></graphic></fig><fig id="F26" position="float" orientation="portrait"><object-id xmlns:xlink="http://www.w3.org/1999/xlink" content-type="doi" xlink:type="simple">10.3897/zookeys.1063.71180.figure26</object-id><object-id xmlns:xlink="http://www.w3.org/1999/xlink" content-type="arpha" xlink:type="simple">D5F6C50E-E6CE-5A9B-8DF7-49E5DAAF5940</object-id><label>Figure 26.</label><caption><p>Habitat and immatures of members of the <italic><tp:taxon-name><tp:taxon-name-part taxon-name-part-type="genus" reg="Niphta">Niphta</tp:taxon-name-part><tp:taxon-name-part taxon-name-part-type="species" reg="nudipennis">nudipennis</tp:taxon-name-part></tp:taxon-name></italic> group <bold>A</bold> type locality of <italic><tp:taxon-name><tp:taxon-name-part taxon-name-part-type="genus" reg="Niphta">N.</tp:taxon-name-part><tp:taxon-name-part taxon-name-part-type="species" reg="brunnea">brunnea</tp:taxon-name-part></tp:taxon-name></italic> sp. nov. and <italic><tp:taxon-name><tp:taxon-name-part taxon-name-part-type="genus" reg="Niphta">N.</tp:taxon-name-part><tp:taxon-name-part taxon-name-part-type="species" reg="daniellae">daniellae</tp:taxon-name-part></tp:taxon-name></italic> sp. nov., box indicating where plant stem in images <bold>B, C</bold> was taken from (<named-content xmlns:xlink="http://www.w3.org/1999/xlink" content-type="dwc:verbatimCoordinates" xlink:type="simple"><named-content content-type="geo-json" specific-use="{&#34;type&#34;:&#34;Point&#34;,&#34;coordinates&#34;:[-71.896278,-38.239056]}" id="NCID0E3QCI" xlink:type="simple">38°14'20.6"S 71°53'46.6"W</named-content></named-content>) <bold>B</bold> larvae of <italic><tp:taxon-name><tp:taxon-name-part taxon-name-part-type="genus" reg="Niphta">N.</tp:taxon-name-part><tp:taxon-name-part taxon-name-part-type="species" reg="brunnea">brunnea</tp:taxon-name-part></tp:taxon-name></italic> sp. nov. on plant stem from splash zone <bold>C</bold> close up of <italic><tp:taxon-name><tp:taxon-name-part taxon-name-part-type="genus" reg="Niphta">N.</tp:taxon-name-part><tp:taxon-name-part taxon-name-part-type="species" reg="brunnea">brunnea</tp:taxon-name-part></tp:taxon-name></italic> sp. nov. larva, adhesive structure visibly in contact with substrate <bold>D</bold> habitat of <italic><tp:taxon-name><tp:taxon-name-part taxon-name-part-type="genus" reg="Niphta">N.</tp:taxon-name-part><tp:taxon-name-part taxon-name-part-type="species" reg="nudipennis">nudipennis</tp:taxon-name-part></tp:taxon-name></italic>, box indicating foliage in splash zone where immatures were found <bold>E</bold> pupa of <italic><tp:taxon-name><tp:taxon-name-part taxon-name-part-type="genus" reg="Niphta">N.</tp:taxon-name-part><tp:taxon-name-part taxon-name-part-type="species" reg="nudipennis">nudipennis</tp:taxon-name-part></tp:taxon-name></italic> affixed to leaf with final instar larval exuviae visible.</p></caption><graphic xmlns:xlink="http://www.w3.org/1999/xlink" xlink:href="zookeys-1063-049-g026.jpg" position="float" orientation="portrait" xlink:type="simple" id="oo_600695.jpg"><uri content-type="original_file" xlink:type="simple">https://binary.pensoft.net/fig/600695</uri></graphic></fig><fig id="F27" position="float" orientation="portrait"><object-id xmlns:xlink="http://www.w3.org/1999/xlink" content-type="doi" xlink:type="simple">10.3897/zookeys.1063.71180.figure27</object-id><object-id xmlns:xlink="http://www.w3.org/1999/xlink" content-type="arpha" xlink:type="simple">0909F645-F8A8-5049-8495-001A9AC2E36C</object-id><label>Figure 27.</label><caption><p>Examples of thaumaleid habitats in Chile <bold>A</bold> waterfalls where <italic><tp:taxon-name><tp:taxon-name-part taxon-name-part-type="genus" reg="Niphta">Niphta</tp:taxon-name-part><tp:taxon-name-part taxon-name-part-type="species" reg="downesi">downesi</tp:taxon-name-part></tp:taxon-name></italic> sp. nov., <italic><tp:taxon-name><tp:taxon-name-part taxon-name-part-type="genus" reg="Niphta">N.</tp:taxon-name-part><tp:taxon-name-part taxon-name-part-type="species" reg="eurydactyla">eurydactyla</tp:taxon-name-part></tp:taxon-name></italic> sp. nov. and <italic><tp:taxon-name><tp:taxon-name-part taxon-name-part-type="genus" reg="Niphta">N.</tp:taxon-name-part><tp:taxon-name-part taxon-name-part-type="species" reg="nudipennis">nudipennis</tp:taxon-name-part></tp:taxon-name></italic> were collected by sweeping adjacent foliage (<named-content xmlns:xlink="http://www.w3.org/1999/xlink" content-type="dwc:verbatimCoordinates" xlink:type="simple"><named-content content-type="geo-json" specific-use="{&#34;type&#34;:&#34;Point&#34;,&#34;coordinates&#34;:[-72.281889,-40.332972]}" id="NCID0ED2CI" xlink:type="simple">40°19'58.7"S 72°16'54.8"W</named-content></named-content>) <bold>B</bold> collection site of <italic><tp:taxon-name><tp:taxon-name-part taxon-name-part-type="genus" reg="Niphta">N.</tp:taxon-name-part><tp:taxon-name-part taxon-name-part-type="species" reg="bispinosa">bispinosa</tp:taxon-name-part></tp:taxon-name></italic> sp. nov. (<named-content xmlns:xlink="http://www.w3.org/1999/xlink" content-type="dwc:verbatimCoordinates" xlink:type="simple"><named-content content-type="geo-json" specific-use="{&#34;type&#34;:&#34;Point&#34;,&#34;coordinates&#34;:[-70.810278,-34.996889]}" id="NCID0EY2CI" xlink:type="simple">34°59'48.8"S 70°48'37.0"W</named-content></named-content>) (after Pivar <italic>et al</italic>. 2020) <bold>C</bold> type locality of <italic><tp:taxon-name><tp:taxon-name-part taxon-name-part-type="genus" reg="Niphta">N.</tp:taxon-name-part><tp:taxon-name-part taxon-name-part-type="species" reg="acus">acus</tp:taxon-name-part></tp:taxon-name></italic> sp. nov., specimens were mainly collected from plants on left (<named-content xmlns:xlink="http://www.w3.org/1999/xlink" content-type="dwc:verbatimCoordinates" xlink:type="simple"><named-content content-type="geo-json" specific-use="{&#34;type&#34;:&#34;Point&#34;,&#34;coordinates&#34;:[-71.701083,-37.775222]}" id="NCID0EP3CI" xlink:type="simple">37°46'30.8"S 71°42'03.9"W</named-content></named-content>) <bold>D</bold> rock face seep, type locality of <italic><tp:taxon-name><tp:taxon-name-part taxon-name-part-type="genus" reg="Niphta">N.</tp:taxon-name-part><tp:taxon-name-part taxon-name-part-type="species" reg="bispinosa">bispinosa</tp:taxon-name-part></tp:taxon-name></italic> sp. nov. (<named-content xmlns:xlink="http://www.w3.org/1999/xlink" content-type="dwc:verbatimCoordinates" xlink:type="simple"><named-content content-type="geo-json" specific-use="{&#34;type&#34;:&#34;Point&#34;,&#34;coordinates&#34;:[-70.822000,-34.996306]}" id="NCID0EE4CI" xlink:type="simple">34°59'46.7"S 70°49'19.2"W</named-content></named-content>) <bold>E</bold> Chiloé, <italic><tp:taxon-name><tp:taxon-name-part taxon-name-part-type="genus" reg="Niphta">N.</tp:taxon-name-part><tp:taxon-name-part taxon-name-part-type="species" reg="nudipennis">nudipennis</tp:taxon-name-part></tp:taxon-name></italic> was collected at a small waterfall next to the larger Cascada Tocoihue, Pivar is shown for scale (<named-content xmlns:xlink="http://www.w3.org/1999/xlink" content-type="dwc:verbatimCoordinates" xlink:type="simple"><named-content content-type="geo-json" specific-use="{&#34;type&#34;:&#34;Point&#34;,&#34;coordinates&#34;:[-73.435806,-42.305639]}" id="NCID0EZ4CI" xlink:type="simple">42°18'20.3"S 73°26'08.9"W</named-content></named-content>); F, Puente El Salto, <italic><tp:taxon-name><tp:taxon-name-part taxon-name-part-type="genus" reg="Niphta">N.</tp:taxon-name-part><tp:taxon-name-part taxon-name-part-type="species" reg="halteralis">halteralis</tp:taxon-name-part></tp:taxon-name></italic> was collected above the falls, Pivar is shown above the falls for scale (<named-content xmlns:xlink="http://www.w3.org/1999/xlink" content-type="dwc:verbatimCoordinates" xlink:type="simple"><named-content content-type="geo-json" specific-use="{&#34;type&#34;:&#34;Point&#34;,&#34;coordinates&#34;:[-72.287389,-41.524778]}" id="NCID0EM5CI" xlink:type="simple">41°31'29.2"S 72°17'14.6"W</named-content></named-content>).</p></caption><graphic xmlns:xlink="http://www.w3.org/1999/xlink" xlink:href="zookeys-1063-049-g027.jpg" position="float" orientation="portrait" xlink:type="simple" id="oo_600696.jpg"><uri content-type="original_file" xlink:type="simple">https://binary.pensoft.net/fig/600696</uri></graphic></fig></tp:treatment-sec><ref-list><ref id="B28"><mixed-citation xmlns:xlink="http://www.w3.org/1999/xlink" xlink:type="simple"><person-group><name name-style="western"><surname>Theischinger</surname><given-names>G</given-names></name></person-group> (<year>1986</year>) <article-title>Australian <tp:taxon-name><tp:taxon-name-part taxon-name-part-type="family">Thaumaleidae</tp:taxon-name-part></tp:taxon-name> (<tp:taxon-name><tp:taxon-name-part taxon-name-part-type="class">Insecta</tp:taxon-name-part></tp:taxon-name>: <tp:taxon-name><tp:taxon-name-part taxon-name-part-type="order">Diptera</tp:taxon-name-part></tp:taxon-name>).</article-title><source>Records of the Australian Museum</source><volume>38</volume>: <fpage>291</fpage>–<lpage>317</lpage>. <ext-link xlink:type="simple" ext-link-type="doi" xlink:href="10.3853/j.0067-1975.38.1986.184">https://doi.org/10.3853/j.0067-1975.38.1986.184</ext-link></mixed-citation></ref><ref id="B10"><mixed-citation xmlns:xlink="http://www.w3.org/1999/xlink" xlink:type="simple"><person-group><name name-style="western"><surname>McLellan</surname><given-names>ID</given-names></name></person-group> (<year>1988</year>) <article-title>A revision of New Zealand <tp:taxon-name><tp:taxon-name-part taxon-name-part-type="family">Thaumaleidae</tp:taxon-name-part></tp:taxon-name> (<tp:taxon-name><tp:taxon-name-part taxon-name-part-type="order">Diptera</tp:taxon-name-part></tp:taxon-name>: <tp:taxon-name><tp:taxon-name-part taxon-name-part-type="suborder">Nematocera</tp:taxon-name-part></tp:taxon-name>) with descriptions of new species and a new genus.</article-title><source>New Zealand Journal of Zoology</source><volume>15</volume>: <fpage>563</fpage>–<lpage>575</lpage>. <ext-link xlink:type="simple" ext-link-type="doi" xlink:href="10.1080/03014223.1988.10422636">https://doi.org/10.1080/03014223.1988.10422636</ext-link></mixed-citation></ref></ref-list></tp:taxon-treatment>
